# Supplementary material for: Cellular differentiation into hyphae and spores in halophilic archaea
Source: Nat Commun. 2023 Apr 1;14:1827. doi: 10.1038/s41467-023-37389-w (PMC10067837; doi:10.1038/s41467-023-37389-w)
Supplement: Supplementary file 4 — Supplementary Datasets 1 - 21 [file 41467_2023_37389_MOESM4_ESM.xlsx]

## Sheet: Table 1
Supplementary Data 1. Differential characteristics of strain YIM 93972 and other type strains of reference species of the genera Halocatena, Halomarina and Natronomonas.
Characteristics	YIM 93972	Halocatena pleomorpha SPP-AMP-1	Halomarina oriensis JCM 16495	Natronomonas moolapensis 8.8.11
Gram-type	-	-	-	-
Morphological characteristics	Filamentous and spore-producing	Rod-shaped and pleomorphic	Coccoids or discoids	Pleomorphic
Lysis in dd H20	-	-	-	+
Cell size (μm)	0.5-0.7 x 1.0-1.2	1.3-180	0.6-2.0	0.7-1.7
Moveability	-	-	-	+
NaCl tolerance (M):
Range	2.1-6.0	1.7-6.1	1.7-5.0	2.4-6.2
Optimum	3.8-4.3	3.4-4.2	2.6	2.4-3.4
Temperature for growth (°C):
Range	25-50	30-50	20-42	25-45
Optimum	40-45	42	37	37-40
Mg2+ for growth (M)	0.01-0.7	0-1.2 (Opt: 0.3-0.4)	0.01-1.0 (Opt: 0.2-0.5)	0.3
pH or growth
Range	6.0-9.0	6.0-7.5	7.0-9.0	5.5-8.5
Optimum	7.0-7.5	7.2	7.0-8.0	7.0-7.5
Anaerobic growth	-	-	-	-
(NO3-, SO42-, elemental sulfur,
S2O32-, DMSO or TMAO)
Arginine fermentation	-	-	-	-
Carbon utilization:
Acetate	+	ND	-	+
Arabinose	ND	ND	ND	-
Cellobiose	ND	ND	ND	-
Citrate	+	ND	-	-
Dextrin	+	ND	ND	ND
Fructose	+	-	+(+)	-
Fumarate	+	ND	-	-
Galactose	-	-	+(+)	-
Glucose	+	-	+(+)	V
Glycerol	+	ND	+(+)	+
Lactate	-	ND	-	+
Lactose	-	-	+(+)	-
Malate	+	ND	-	-
Maltose	ND	+	+(+)	ND
Mannitol	+	ND	-	-
Mannose	+	+	+(+)	-
Pyruvate	+	ND	+(+)	+
Raffinose	ND	+	ND	ND
Rhamnose	+	ND	ND	ND
Ribose	ND	ND	+(+)	-
Sorbitol	ND	ND	-	ND
Starch	+	-	+(+)	-
Succinate	+	ND	-	-
Sucrose	+	ND	+(+)	-
Trehalose	+	-	NT	NT
Xylitol	-	ND	ND	ND
Xylose	-	-	+(+)	-
Nitrogen utilization:
Alanine	-	ND	-	-
Arginine	+	ND	-	-
Aspartate	+	ND	+	-
Glutamate	+	ND	-	ND
Glycine	-	ND	-	-
Histidine	-	ND	ND	ND
Lysine	+	ND	-	-
Threonine	+	ND	ND	-
Tryptophan	+	ND	ND	ND
Catalase	-	-	+	-
Oxidase	W	+	+	-
Indole production	-	-	-	-
H2S production (Na2S2O3)	-	ND	+	-
Nitrate reduction	++	-	+	+
Polymer hydrolysis:
Starch	-	+	-	-
Gelatin	+	+	+	-
Casein	+	-	-	-
Tween20	+	-	ND	ND
Tween40	+	+	+	ND
Tween60	+	-	ND	ND
Tween80	+	-	-	ND
G+C%	56.3	57.7	67.7	63.4
Major polar lipids	PG PGP-Me	PG PGP-Me	PG PGP-Me	PG PGP-Me PA
Major glycolipid	5ULs	TGD1,TGD2,S-TGD1	TGD-2	ND
Major menaquinone	MK-8,MK-8(H2)	MK-8	ND	ND
Sensitivity to antibiotics(μg per disc, unless otherwise indicated)
Ampicillin (10)	Resistant	Resistant	Resistant	Resistant
Bacitracin (0.04 IU)	Resistant	ND	Susceptible	Resistant
Chloramphenicol	Resistant	ND	Resistant	Resistant
Erythromycin (15)	Resistant	ND	Resistant	Resistant
Gentamicin (10)	Resistant	ND	ND	ND
Kanamycin(30)	Resistant	ND	ND	Resistant
Neomycin (30)	Resistant	Resistant	Resistant	Resistant
Norfloxacin (10)	Resistant	ND	ND	ND
Novobiocin (30)	Resistant	Susceptible	Resistant	Susceptible
Penicillin (10 IU)	Resistant	ND	Resistant	ND
Rifampicin (5)	Susceptible	Susceptible	Susceptible	Susceptible
Streptomycin(10)	Resistant	ND	ND	Resistant
Tetracycline (30)	Resistant	ND	ND	Resistant
Vancomycin(30)	Resistant	ND	ND	ND
Note: +, positive; -, negative; W, weaker;(+), produce acid; ND: not determined; V,variable.

## Sheet: Table 2
Supplementary Data 2. The annotation of six novel halobacteria with cellular differentiation.
Strain	No. of chromosome	No. of plasmid	Size (Mb)	No. of annotated genes	rRNA gene	tRNA
YIM 93972	2	3	2.68	3744	6	47
YIM A00010	2	4	5.97	5322	3	50
YIM A00011	2	5	5.82	5232	3	50
YIM A00012	2	6	3.49	3586	3	40
YIM A00013	2	1	3.27	3313	6	43
YIM A00014	2	4	3.48	3607	3	40

## Sheet: Table 2a
Supplementary Data 2a. The genome annotation of strain YIM 93972.
Gene	Contig	Start	Stop	Distance	Strand	Protein length	Halo.COG	arCOG	eggNOG	Gene name	Annotation	Prokka Annotation	Best Hit Organism	Subsystems	Length (bp)	KO	COG	COG Class	Subcellular Localization
ORF_0001	93972-Chr01	286	1122	-3	-	279	halo.00018	arCOG00159	G	UgpE	ABC-type sugar transport system, permease component	Maltose/maltodextrin ABC transporter, permease protein MalG	Haloarcula vallismortis		837	K02026	COG0395	Carbohydrate transport and metabolism	Transmembrane
ORF_0002	93972-Chr01	1119	2021	6	-	301	halo.00019	arCOG00157	G	UgpA	ABC-type sugar transport system, permease component	Maltose/maltodextrin ABC transporter, permease protein MalF	Haloferax mucosum		903	K02025	COG1175	Carbohydrate transport and metabolism	Transmembrane
ORF_0003	93972-Chr01	2027	3313	168	-	429	halo.04445	arCOG00151	G	UgpB	ABC-type sugar transport system, periplasmic component	Glycerol-3-phosphate ABC transporter, periplasmic glycerol-3-phosphate-binding protein (TC 3.A.1.1.3)	Halomicrobium mukohataei DSM 12286	Glycerol and Glycerol-3-phosphate Uptake and Utilization	1287	K02027	COG1653	Carbohydrate transport and metabolism	Transmembrane
ORF_0004	93972-Chr01	3481	4113	292	-	211	halo.00093	arCOG01658	R	-	Alpha/beta superfamily hydrolase	conserved hypothetical protein	Halococcus salifodinae		633				CytoPlasmic
ORF_0005	93972-Chr01	4405	4662	-3	+	86	halo.02795	arCOG07990	V	-	RHH family protein, predicted antitoxin of TA system	conserved hypothetical protein	Haloferax elongans		258				CytoPlasmic
ORF_0006	93972-Chr01	4659	5096	189	+	146	halo.03098	arCOG04502	V	-	PIN domain containing protein	PIN domain protein	Haloferax elongans		438	K07065	COG2402	General function prediction only	CytoPlasmic
ORF_0007	93972-Chr01	5285	5725	1	+	147	halo.00732	arCOG04477	S	-	Predicted metal binding protein, contains two cysteine clusters	conserved hypothetical protein	Haloarcula marismortui ATCC 43049		441	K09730	COG1860	Function unknown	CytoPlasmic
ORF_0008	93972-Chr01	5726	6514	129	-	263	halo.00209	arCOG02888	E	AstE	Succinylglutamate desuccinylase	succinylglutamate desuccinylase	Halococcus hamelinensis		789		COG2988	Amino acid transport and metabolism	CytoPlasmic
ORF_0009	93972-Chr01	6643	7122	3	-	160	halo.01231	arCOG04628	R	-	Predicted metal-dependent hydrolase	conserved hypothetical protein	Natronolimnobius innermongolicus		480	K09763	COG1547	Function unknown	CytoPlasmic
ORF_0010	93972-Chr01	7125	7532	312	-	136	halo.00305	arCOG01008	V	NikR	Transcriptional regulator, CopG/Arc/MetJ family (DNA-binding and a metal-binding domains)	CopG family transcriptional regulator	Natronococcus jeotgali	Transport of Nickel and Cobalt	408	K07722	COG0864	Transcription	CytoPlasmic
ORF_0011	93972-Chr01	7844	8680	110	+	279	halo.01418	arCOG04766	R	-	Uncharacterized Fe-S protein, contains MOSC and Fe-S domains	MOSC domain-containing protein beta barrel domain-containing protein	Halococcus saccharolyticus		837	K07140	COG3217	General function prediction only	CytoPlasmic
ORF_0012	93972-Chr01	8790	9518	70	+	243	halo.00185	arCOG01349	G	SuhB	Archaeal fructose-1,6-bisphosphatase or related enzyme of inositol monophosphatase family	inositol-1(or 4)-monophosphatase / fructose-1,6-bisphosphatase, archaeal type	Halorhabdus tiamatea SARL4B		729	K01092	COG0483	Carbohydrate transport and metabolism	CytoPlasmic
ORF_0013	93972-Chr01	9588	10751	-3	+	388	halo.00401	arCOG02177	S	-	Uncharacterized membrane protein	conserved hypothetical protein	Haladaptatus paucihalophilus		1164		COG1967	Function unknown	Transmembrane
ORF_0014	93972-Chr01	10748	12442	104	-	565	halo.01075	arCOG02882	J	YcaO	Ribosomal protein S12 methylthiotransferase accessory factor YcaO	conserved hypothetical protein	Natronorubrum tibetense		1695	K09136	COG1944	Function unknown	CytoPlasmic
ORF_0015	93972-Chr01	12546	13358	80	-	271	halo.00646	arCOG04626	S	-	Uncharacterized protein	conserved hypothetical protein	Natrialba magadii ATCC 43099		813				CytoPlasmic
ORF_0016	93972-Chr01	13438	14874	371	-	479	halo.04614	arCOG06229	R	-	CHAT domain containing protein, caspase family peptidase	conserved hypothetical protein	Natronorubrum tibetense		1437				CytoPlasmic
ORF_0017	93972-Chr01	15245	16492	102	+	416	halo.00162	arCOG00070	E	GlyA	Glycine/serine hydroxymethyltransferase	serine hydroxymethyltransferase	Halococcus salifodinae	Folate Biosynthesis, archaeal, Glycine Biosynthesis, Glycine and Serine Utilization, Photorespiration (oxidative C2 cycle), Serine Biosynthesis	1248	K00600	COG0112	Amino acid transport and metabolism	CytoPlasmic
ORF_0018	93972-Chr01	16594	17487	2	+	298	halo.00301	arCOG04538	H	FolD	5,10-methylene-tetrahydrofolate dehydrogenase/Methenyl tetrahydrofolate cyclohydrolase	bifunctional 5,10-methylene-tetrahydrofolate dehydrogenase/ 5,10-methylene-tetrahydrofolate cyclohydrolase	Haladaptatus paucihalophilus	Folate Biosynthesis, archaeal, One-carbon metabolism by tetrahydropterines, One-carbon metabolism by tetrahydropterines	894	K01491	COG0190	Coenzyme metabolism	CytoPlasmic
ORF_0019	93972-Chr01	17489	18016	44	+	176	halo.01932	arCOG01083	L	-	NUDIX family hydrolase	Mut/nudix family protein	Halococcus salifodinae		528	K03574	COG1051	Nucleotide transport and metabolism	CytoPlasmic
ORF_0020	93972-Chr01	18060	19160	240	+	367	halo.11224	arCOG14702	S	-	Uncharacterized membrane protein	hypothetical protein			1101				Transmembrane
ORF_0021	93972-Chr01	19400	20107	377	-	236	halo.01217	arCOG04625	S	-	Zn finger containing protein	conserved hypothetical protein	Halosimplex carlsbadense		708				CytoPlasmic
ORF_0022	93972-Chr01	20484	20696	259	+	71	halo.03077	arCOG09271	S	-	Uncharacterized protein	conserved hypothetical protein	Halococcus saccharolyticus		213				CytoPlasmic
ORF_0023	93972-Chr01	20955	21101	196	+	49	halo.01281	arCOG06410	S	-	Uncharacterized protein	conserved hypothetical protein	Halococcus hamelinensis		147				CytoPlasmic
ORF_0024	93972-Chr01	21297	21497	132	-	67	halo.01939	arCOG08937	S	-	Uncharacterized membrane protein	hypothetical protein			201				Transmembrane
ORF_0025	93972-Chr01	21629	22576	6	+	316	halo.03058	arCOG08113	R	-	BNR repeat-containing protein with probable glycosyl-binding activity	glycosyl hydrolase	Halosimplex carlsbadense		948				CytoPlasmic
ORF_0026	93972-Chr01	22582	22848	210	-	89	halo.00165	arCOG04789	S	-	Uncharacterized protein	conserved hypothetical protein	Natronomonas pharaonis DSM 2160		267				CytoPlasmic
ORF_0027	93972-Chr01	23058	23345	44	+	96	halo.00059	arCOG00005	K	-	Transcriptional regulator, PadR family	DNA binding domain-containing protein	Haloarcula marismortui ATCC 43049	CBSS-1352.1.peg.856	288		COG1695	Transcription	CytoPlasmic
ORF_0028	93972-Chr01	23389	24750	122	-	454	halo.01405	arCOG01589	H	RimK	Glutathione synthase/glutaminyl transferase/alpha-L-glutamate ligase	alpha-L-glutamate ligase	Haloferax elongans		1362		COG0189	Coenzyme metabolism / Translation, ribosomal structure and biogenesis	CytoPlasmic
ORF_0029	93972-Chr01	24872	25900	189	+	343	halo.00475	arCOG02890	R	-	Predicted deacylase	succinate dehydrogenase subunit	Haloarcula marismortui ATCC 43049		1029	K06987	COG3608	General function prediction only	CytoPlasmic
ORF_0030	93972-Chr01	26089	26523	197	-	145	halo.00296	arCOG04619	S	-	Uncharacterized membrane protein, contains bPH2 (bacterial pleckstrin homology) domain	conserved hypothetical protein	Halococcus thailandensis		435				Transmembrane
ORF_0031	93972-Chr01	26720	27109	2	+	130	halo.00867	arCOG02244	C	SdhC	Succinate dehydrogenase/fumarate reductase, cytochrome b subunit	succinate dehydrogenase, cytochrome b556 subunit	Halomicrobium mukohataei DSM 12286	Succinate dehydrogenase	390	K00241	COG2009	Energy production and conversion	Transmembrane
ORF_0032	93972-Chr01	27111	27482	4	+	124	halo.00884	arCOG04162	C	SdhD	Succinate dehydrogenase, hydrophobic anchor subunit	succinate dehydrogenase, subunit D (membrane anchor protein)	Halorhabdus utahensis DSM 12940	Succinate dehydrogenase	372	K00242	COG2142	Energy production and conversion	Transmembrane
ORF_0033	93972-Chr01	27486	28349	3	+	288	halo.00406	arCOG00962	C	FrdB	Succinate dehydrogenase/fumarate reductase, Fe-S protein subunit	succinate dehydrogenase and fumarate reductase iron-sulfur protein	Halovivax asiaticus	Succinate dehydrogenase	864	K00240	COG0479	Energy production and conversion	CytoPlasmic
ORF_0034	93972-Chr01	28352	30184	46	+	611	halo.00601	arCOG00571	C	SdhA	Succinate dehydrogenase/fumarate reductase, flavoprotein subunit	SDH subunit A-homologue; flavoprotein	Natronomonas pharaonis	Succinate dehydrogenase	1833	K00239	COG1053	Energy production and conversion	CytoPlasmic
ORF_0035	93972-Chr01	30230	31411	54	+	394	halo.00272	arCOG00666	M	GCD1	N-acetylglucosamine-1-phosphate uridyltransferase	glucose-1-phosphate thymidylyltransferase	Haloarcula californiae	Sialic Acid Metabolism, Sialic Acid Metabolism, UDP-N-acetylmuramate from Fructose-6-phosphate Biosynthesis, UDP-N-acetylmuramate from Fructose-6-phosphate Biosynthesis	1182	K04042	COG1208	Cell envelope biogenesis, outer membrane / Translation, ribosomal structure and biogenesis	CytoPlasmic
ORF_0036	93972-Chr01	31465	31737	104	+	91	halo.12360	arCOG06252	S	-	Metal-binding protein	conserved hypothetical protein	Halosarcina pallida		273				CytoPlasmic
ORF_0037	93972-Chr01	31841	32419	-14	+	193	halo.01931	arCOG03101	E	GloA	Lactoylglutathione lyase or related enzyme	Glyoxalase/bleomycin resistance protein/dioxygenase	Halalkalicoccus jeotgali B3		579				CytoPlasmic
ORF_0038	93972-Chr01	32405	32758	277	-	118	halo.07589	arCOG10122	S	-	Zn finger protein	hypothetical protein			354				CytoPlasmic
ORF_0039	93972-Chr01	33035	33451	56	+	139	halo.00003	arCOG02918	C	PetE	Plastocyanin/azurin/halocyanin family protein	halocyanin hcpC	Halococcus thailandensis	Copper transport and blue copper proteins	417		COG3794	Energy production and conversion	LipoProtein
ORF_0040	93972-Chr01	33507	34919	715	+	471	halo.04819	arCOG00266	P	-	Sulfite oxidase (SO) family molybdopterin binding domain	sulfite oxidase	Halococcus morrhuae		1413	K07147	COG2041	General function prediction only	CytoPlasmic
ORF_0041	93972-Chr01	35634	35768	-28	+	45	halo.03553	arCOG00239	I	CaiD	Enoyl-CoA hydratase/carnithine racemase	hypothetical protein			135				CytoPlasmic
ORF_0042	93972-Chr01	35740	36462	104	-	241	halo.07411	arCOG06468	S	-	Uncharacterized secreted protein, putative component of sortase pathway	hypothetical protein			723				LipoProtein
ORF_0043	93972-Chr01	36566	37228	46	+	221	halo.00649	arCOG04101	C	NtpD	Archaeal/vacuolar-type H+-ATPase subunit D	V-type ATP synthase subunit D	Halosarcina pallida	V-Type ATP synthase	663	K02120	COG1394	Energy production and conversion	CytoPlasmic
ORF_0044	93972-Chr01	37274	37684	25	+	137	halo.01312	arCOG04757	S	-	Uncharacterized protein	conserved hypothetical protein	Natronorubrum tibetense		411				CytoPlasmic
ORF_0045	93972-Chr01	37709	38653	-7	+	315	halo.00688	arCOG02298	N	FlaK/PulO	Peptidase A24A, prepilin type IV	preflagellin peptidase	Natronomonas pharaonis DSM 2160	Signal peptidase	945	K07991			Transmembrane
ORF_0046	93972-Chr01	38646	41825	0	+	1060	halo.00821	arCOG00439	L	MCM2	ATPase involved in replication control, Cdc46/Mcm family	XRE family transcriptional regulator	Halorhabdus utahensis DSM 12940	DNA replication, archaeal, Inteins, Inteins	3180	K10726	COG1241	DNA replication, recombination, and repair	CytoPlasmic
ORF_0047	93972-Chr01	41825	42103	150	+	93	halo.02405	arCOG04730	S	-	Uncharacterized protein	conserved hypothetical protein	Halarchaeum acidiphilum		279				CytoPlasmic
ORF_0048	93972-Chr01	42253	42519	27	+	89	halo.02276	arCOG04801	S	-	Uncharacterized protein	conserved hypothetical protein	Haloferax elongans		267				CytoPlasmic
ORF_0049	93972-Chr01	42546	43328	-9	+	261	halo.02391	arCOG08972	S	-	Uncharacterized protein	conserved hypothetical protein	Halosimplex carlsbadense		783				CytoPlasmic
ORF_0050	93972-Chr01	43319	44194	330	-	292	halo.01442	arCOG01981	K	SUA7	Transcription initiation factor TFIIB, Brf1 subunit/Transcription initiation factor TFIIB	transcription initiation factor IIB	Halococcus hamelinensis	Inteins, RNA polymerase archaeal initiation factors	876	K03124	COG1405	Transcription	CytoPlasmic
ORF_0051	93972-Chr01	44524	44886	27	+	121	halo.02318	arCOG04731	S	-	Uncharacterized protein	conserved hypothetical protein	Haloferax mucosum		363				CytoPlasmic
ORF_0052	93972-Chr01	44913	45575	103	-	221	halo.02185	arCOG07866	D	Soj	Chromosome partitioning ATPase, ParA family	ParA domain protein	Natronomonas moolapensis 8.8.11	Persister Cells	663				CytoPlasmic
ORF_0053	93972-Chr01	45678	48308	6	+	877	halo.00718	arCOG02896	L	MutS	Mismatch repair ATPase (MutS family)	DNA mismatch repair protein MutS	Haladaptatus paucihalophilus	DNA repair, bacterial MutL-MutS system	2631	K03555	COG0249	DNA replication, recombination, and repair	CytoPlasmic
ORF_0054	93972-Chr01	48314	49360	317	-	349	halo.02895	arCOG06180	P	FepB	ABC-type Fe3+-hydroxamate transport system, periplasmic component	ferrichrome-binding protein	Halococcus saccharolyticus		1047		COG0614	Inorganic ion transport and metabolism	CytoPlasmic
ORF_0055	93972-Chr01	49677	51653	7	+	659	halo.00828	arCOG01166	L	MutL	DNA mismatch repair enzyme (predicted ATPase)	DNA mismatch repair protein, MutL family	Halorhabdus tiamatea SARL4B	DNA repair, bacterial MutL-MutS system	1977	K03572	COG0323	DNA replication, recombination, and repair	CytoPlasmic
ORF_0056	93972-Chr01	51660	52418	66	-	253	halo.02937	arCOG01259	I	FabG	Short-chain alcohol dehydrogenase	dehydrogenase	Natronobacterium gregoryi SP2	CBSS-246196.1.peg.364, Fatty Acid Biosynthesis FASII	759		COG1028	Secondary metabolites biosynthesis, transport, and catabolism / General function prediction only	CytoPlasmic
ORF_0057	93972-Chr01	52484	53824	201	-	447	halo.01353	arCOG00626	R	TlyC	Hemolysins or related protein containing CBS domains	Magnesium and cobalt efflux protein CorC	halophilic archaeon DL31	CBSS-56780.10.peg.1536, Copper homeostasis: copper tolerance, Magnesium transport	1341		COG1253	General function prediction only	Transmembrane
ORF_0058	93972-Chr01	54025	54354	207	-	110	halo.24541		S	-	Membrane or secreted protein, D-rich	hypothetical protein			330				CytoPlasmic
ORF_0059	93972-Chr01	54561	55295	-3	+	245	halo.15000		S	-	Uncharacterized protein	Ribosomal RNA small subunit methyltransferase E (EC 2.1.1.-)	Nematocida parisii ERTm1	RNA methylation	735				CytoPlasmic
ORF_0060	93972-Chr01	55292	56452	49	+	387	halo.02630	arCOG01919	U	TatC	Sec-independent protein secretion pathway component TatC	sec-independent protein translocase component TatC 1	Halalkalicoccus jeotgali B3	Cluster-based Subsystem Grouping Hypotheticals - perhaps Proteosome Related, Twin-arginine translocation system	1161	K03118	COG0805	Intracellular trafficking and secretion	Transmembrane
ORF_0061	93972-Chr01	56501	57118	8	+	206	halo.02709	arCOG01991	R	phoE	Broad specificity phosphatase PhoE or related phosphatase	Phosphoglycerate mutase family	Halogranum salarium	Phosphoglycerate mutase protein family	618	K15634	COG0406	Carbohydrate transport and metabolism	CytoPlasmic
ORF_0062	93972-Chr01	57126	58178	60	-	351	halo.03167	arCOG04676	M	LdcA	Muramoyltetrapeptide carboxypeptidase LdcA	peptidase U61	Natronococcus jeotgali	Metallocarboxypeptidases (EC 3.4.17.-), Murein Hydrolases, Recycling of Peptidoglycan Amino Acids	1053		COG1619	Defense mechanisms	CytoPlasmic
ORF_0063	93972-Chr01	58238	58561	49	-	108	halo.03174	arCOG01136	R	ARC1	EMAP domain RNA-binding protein	tRNA-binding domain-containing protein	Halovivax asiaticus		324	K06878			CytoPlasmic
ORF_0064	93972-Chr01	58610	59470	99	-	287	halo.01834	arCOG00043	R	-	ATP-utilizing enzyme of the PP-loop superfamily	tRNA(5-methylaminomethyl-2-thiouridylate)-methyl transferase	Halococcus hamelinensis		861	K06864	COG1606	General function prediction only	CytoPlasmic
ORF_0065	93972-Chr01	59569	61581	-41	+	671	halo.01198	arCOG02895	L	MutS2	DNA structure-specific ATPase involved in suppression of recombination, MutS family	DNA mismatch repair protein	Haloarcula vallismortis		2013		COG1193	DNA replication, recombination, and repair	CytoPlasmic
ORF_0066	93972-Chr01	61540	61668	-24	-	43	halo.20145		S	-	Uncharacterized protein	hypothetical protein			129				CytoPlasmic
ORF_0067	93972-Chr01	61644	62951	3	+	436	halo.02261	arCOG04466	R	-	Na+-dependent transporter of the SNF family	SNF family Na+-dependent transporter	Halococcus saccharolyticus		1308	K03308	COG0733	General function prediction only	Transmembrane
ORF_0068	93972-Chr01	62954	63616	91	-	221	halo.03429	arCOG03962	S	-	Uncharacterized protein with SCP/PR1 domains	SCP-like extracellular	Halalkalicoccus jeotgali B3		663		COG2340	Function unknown	Transmembrane
ORF_0069	93972-Chr01	63707	64858	111	-	384	halo.00441	arCOG01168	M	RspA	L-alanine-DL-glutamate epimerase or related enzyme of enolase superfamily	galactonate dehydratase	Halomicrobium katesii	D-gluconate and ketogluconates metabolism, Entner-Doudoroff Pathway	1152	K01684	COG4948	Cell envelope biogenesis, outer membrane / General function prediction only	CytoPlasmic
ORF_0070	93972-Chr01	64969	66090	411	+	374	halo.00849	arCOG00467	L	CDC6	Cdc6-related protein, AAA superfamily ATPase	orc1/cdc6 family replication initiation protein	Halomicrobium mukohataei DSM 12286	DNA replication, archaeal, DNA replication, archaeal	1122	K10725	COG1474	DNA replication, recombination, and repair / Posttranslational modification, protein turnover, chaperones	CytoPlasmic
ORF_0071	93972-Chr01	66501	68270	133	+	590	halo.02565	arCOG01646	E	DAP2	Dipeptidyl aminopeptidase/acylaminoacyl-peptidase	peptidase S9	Halomicrobium katesii		1770		COG1506	Amino acid transport and metabolism	CytoPlasmic
ORF_0072	93972-Chr01	68403	69107	104	-	235	halo.00180	arCOG04567	R	-	Metallo-beta-lactamase superfamily enzyme	conserved hypothetical protein	Halococcus salifodinae		705				CytoPlasmic
ORF_0073	93972-Chr01	69211	70167	127	-	319	halo.00113	arCOG03101	E	GloA	Lactoylglutathione lyase or related enzyme	Lactoylglutathione lyase	Halococcus hamelinensis		957	K15975	COG0346	Amino acid transport and metabolism	CytoPlasmic
ORF_0074	93972-Chr01	70294	71292	466	-	333	halo.02555	arCOG00892	L	-	Deoxyribonuclease tatD	conserved hypothetical protein	Halococcus hamelinensis		999		COG1099	General function prediction only	CytoPlasmic
ORF_0075	93972-Chr01	71758	73935	1031	+	726	halo.08471	arCOG02519	M	-	Uncharacterized protein, DUF1102 family	hemagglutinin like cellsurface protein	Halococcus thailandensis		2178				ExtraCellular
ORF_0076	93972-Chr01	74966	76069	107	+	368	halo.02305	arCOG06180	P	FepB	ABC-type Fe3+-hydroxamate transport system, periplasmic component	ferrichrome-binding protein	Halogeometricum borinquense DSM 11551		1104	K02016	COG0614	Inorganic ion transport and metabolism	LipoProtein
ORF_0077	93972-Chr01	76176	76439	255	-	88	halo.05272	arCOG11264	S	-	Uncharacterized membrane protein	hypothetical protein			264				Transmembrane
ORF_0078	93972-Chr01	76694	77455	248	-	254	halo.04236	arCOG13174	S	-	Uncharacterized membrane protein	conserved hypothetical protein	Haloferax mediterranei ATCC 33500		762				Transmembrane
ORF_0079	93972-Chr01	77703	78656	12	+	318	halo.00043	arCOG00196	V	CcmA	ABC-type multidrug transport system, ATPase component	ABC transporter	Halococcus salifodinae		954	K01990	COG1131	Defense mechanisms	CytoPlasmic
ORF_0080	93972-Chr01	78668	79432	-3	+	255	halo.00005	arCOG02438	O	NosY	ABC-type transport system involved in multi-copper enzyme maturation, permease component	ABC transporter	Haladaptatus paucihalophilus		765		COG1277	General function prediction only	Transmembrane
ORF_0081	93972-Chr01	79429	79944	81	+	172	halo.00332	arCOG13157	S	-	Uncharacterized membrane protein	hypothetical protein			516				Transmembrane
ORF_0082	93972-Chr01	80025	80735	2	+	237	halo.00366	arCOG00498	R	-	Metal-dependent hydrolase of the beta-lactamase superfamily II	metal-dependent hydrolase	Halogeometricum borinquense DSM 11551	Beta-lactamase	711	K06167	COG1235	General function prediction only	CytoPlasmic
ORF_0083	93972-Chr01	80737	81864	102	-	376	halo.01989	arCOG00082	EF	PucG	Serine-pyruvate aminotransferase/archaeal aspartate aminotransferase	alanine--glyoxylate aminotransferase	Halogranum salarium	Photorespiration (oxidative C2 cycle), Pyruvate Alanine Serine Interconversions	1128	K00830	COG0075	Amino acid transport and metabolism	CytoPlasmic
ORF_0084	93972-Chr01	81966	82238	132	+	91	halo.12364		S	-	Uncharacterized membrane protein	hypothetical protein			273				Transmembrane
ORF_0085	93972-Chr01	82370	82555	10	+	62	halo.05357		S	-	Uncharacterized secreted or membrane protein, D-rich	hypothetical protein			186				CytoPlasmic
ORF_0086	93972-Chr01	82565	83818	138	-	418	halo.03942	arCOG04537	C	NuoF	NADH:ubiquinone oxidoreductase, NADH-binding 51 kD subunit (chain F)	respiratory-chain NADH dehydrogenase 51 kd subunit	Halogeometricum borinquense DSM 11551	Coenzyme B12 biosynthesis	1254		COG4656	Energy production and conversion	CytoPlasmic
ORF_0087	93972-Chr01	83956	85248	33	+	431	halo.02321	arCOG02620	C	0	4-Hydroxybutyryl-CoA synthetase (AMP-forming)	phenylacetate-CoA ligase	Halogranum salarium		1293	K01912	COG1541	Coenzyme metabolism	CytoPlasmic
ORF_0088	93972-Chr01	85281	85562	21	+	94	halo.01063	arCOG02939	H	PhhB	Pterin-4a-carbinolamine dehydratase	pterin-4-alpha-carbinolamine dehydratase	Natronomonas pharaonis DSM 2160	Pterin carbinolamine dehydratase	282	K01724	COG2154	Coenzyme metabolism	CytoPlasmic
ORF_0089	93972-Chr01	85583	85951	48	+	123	halo.01940	arCOG08964	S	-	Uncharacterized protein	conserved hypothetical protein	Halorubrum lipolyticum		369				CytoPlasmic
ORF_0090	93972-Chr01	85999	86670	-3	+	224	halo.01306	arCOG02292	R	Gph	HAD superfamily hydrolase	3-phosphoglycerate kinase	Halomicrobium katesii		672	K01091	COG0546	General function prediction only	CytoPlasmic
ORF_0091	93972-Chr01	86667	86891	59	-	75	halo.04548	arCOG11366	S	-	Uncharacterized protein	conserved hypothetical protein	Natronomonas pharaonis DSM 2160		225				CytoPlasmic
ORF_0092	93972-Chr01	86950	88914	-3	-	655	halo.01203	arCOG00217	H	MoeA	Molybdopterin biosynthesis enzyme	molybdopterin biosynthesis protein MoeA/LysR substrate binding-domain-containing protein	Natronomonas pharaonis DSM 2160	Molybdenum cofactor biosynthesis, Molybdenum cofactor biosynthesis	1965	K03750	COG0303	Coenzyme metabolism	CytoPlasmic
ORF_0093	93972-Chr01	88911	90119	139	-	403	halo.00385	arCOG00216	H	MoeA	Molybdopterin biosynthesis enzyme	molybdenum cofactor synthesis protein	Haloarcula amylolytica	Molybdenum cofactor biosynthesis	1209	K03750	COG0303	Coenzyme metabolism	CytoPlasmic
ORF_0094	93972-Chr01	90258	90677	44	+	140	halo.00090	arCOG01972	O	TrxA	Thiol-disulfide isomerase or thioredoxin	thioredoxin	Halorubrum kocurii		420	K03671	COG3118	Posttranslational modification, protein turnover, chaperones	CytoPlasmic
ORF_0095	93972-Chr01	90721	91002	-3	-	94	halo.00044	arCOG03915	S	-	Uncharacterized membrane protein	conserved hypothetical protein	Halosarcina pallida		282				Transmembrane
ORF_0096	93972-Chr01	90999	91373	194	-	125	halo.02116	arCOG03067	K	ArsR	Transcriptional regulator containing HTH domain, ArsR family	conserved hypothetical protein	Halobacteriaceae		375				CytoPlasmic
ORF_0097	93972-Chr01	91567	92982	-7	+	472	halo.05478	arCOG02721	C	CydA	Cytochrome bd-type quinol oxidase, subunit I	cytochrome D oxidase subunit I	Haladaptatus paucihalophilus	Terminal cytochrome d ubiquinol oxidases, Terminal cytochrome oxidases	1416	K00425	COG1271	Energy production and conversion	Transmembrane
ORF_0098	93972-Chr01	92975	93955	183	+	327	halo.02011	arCOG04791	C	AppB	Cytochrome bd-type quinol oxidase, subunit II	cytochrome d ubiquinol oxidase, subunit II	Halosarcina pallida	Bacterial RNA-metabolizing Zn-dependent hydrolases, Terminal cytochrome d ubiquinol oxidases, Terminal cytochrome oxidases	981	K00426	COG1294	Energy production and conversion	Transmembrane
ORF_0099	93972-Chr01	94138	94554	816	+	139	halo.06677	arCOG02708	E	GloA	Lactoylglutathione lyase or related enzyme	glyoxalase	Natrialba asiatica		417				CytoPlasmic
ORF_0100	93972-Chr01	95370	95594	81	+	75	halo.05913	arCOG11545	S	-	Uncharacterized membrane protein	hypothetical protein			225				Transmembrane
ORF_0101	93972-Chr01	95675	96319	757	-	215	halo.12349		S	-	Uncharacterized protein	hypothetical protein			645				CytoPlasmic
ORF_0102	93972-Chr01	97076	97543	15	-	156	halo.05508	arCOG13148	S	-	Uncharacterized membrane protein	conserved hypothetical protein	Halorhabdus tiamatea SARL4B		468				Transmembrane
ORF_0103	93972-Chr01	97558	97743	106	-	62	halo.11860		S	-	Uncharacterized membrane protein	hypothetical protein			186				Transmembrane
ORF_0104	93972-Chr01	97849	98163	119	-	105	halo.02919	arCOG02287	P	-	Putative selenium binding protein, beta/alpha-propeller fold	conserved hypothetical protein	Halorhabdus tiamatea SARL4B		315		COG0393	Function unknown	CytoPlasmic
ORF_0105	93972-Chr01	98282	98860	10	+	193	halo.00071	arCOG04624	R	-	Multimeric flavodoxin WrbA	flavoprotein	Natrinema altunense		579	K11811	COG0431	General function prediction only	CytoPlasmic
ORF_0106	93972-Chr01	98870	99199	77	-	110	halo.01309	arCOG03106	R	-	Ketosteroid isomerase-related protein	conserved hypothetical protein	Halococcus morrhuae		330				CytoPlasmic
ORF_0107	93972-Chr01	99276	99767	301	+	164	halo.01318	arCOG04733	J	Tsr3	Ribosome biogenesis protein Tsr3, contains Fer4-like metal-binding domain ortholog of eukaryotic RNase L inhibitor RLI N-terminal domain	Ribosome biogenesis protein TSR3	Halobacterium sp. DL1	Ribosome biogenesis archaeal	492	K09140	COG2042	Function unknown	CytoPlasmic
ORF_0107a		99807	99953		-	49	halo.01145		S	-	Uncharacterized protein
ORF_0108	93972-Chr01	100068	101957	201	-	630	halo.06168	arCOG04987	S	-	S-layer protein containing D-rich C-terminal region	PKD domain protein	Halalkalicoccus jeotgali B3		1890				ExtraCellular
ORF_0109	93972-Chr01	102158	103276	252	-	373	halo.05419	arCOG03622	S	-	S-layer protein containing D-rich C-terminal region	pre-peptidase	Halococcus saccharolyticus		1119				ExtraCellular
ORF_0110	93972-Chr01	103528	105558	6	+	677	halo.00899	arCOG04748	L	UvrB	Excinuclease ABC subunit B, helicase	excinuclease ABC subunit B	Natronobacterium gregoryi SP2	DNA repair, UvrABC system	2031	K03702	COG0556	DNA replication, recombination, and repair	CytoPlasmic
ORF_0111	93972-Chr01	105564	107309	109	-	582	halo.00831	arCOG04753	L	UvrC	Excinuclease ABC subunit C	excinuclease ABC subunit C	Natronococcus jeotgali	DNA repair, UvrABC system	1746	K03703	COG0322	DNA replication, recombination, and repair	CytoPlasmic
ORF_0112	93972-Chr01	107418	107657	38	+	80	halo.00681	arCOG03917	S	-	Uncharacterized protein	conserved hypothetical protein	Haloferax mucosum		240				CytoPlasmic
ORF_0113	93972-Chr01	107695	108705	116	+	337	halo.00608	arCOG00636	O	HypE	Carbamoyl dehydratase HypE (hydrogenase maturation factor)	AIR synthase related protein domain protein	Halococcus salifodinae		1011		COG0309	Posttranslational modification, protein turnover, chaperones	CytoPlasmic
ORF_0114	93972-Chr01	108821	108991	189	+	57	halo.20485		S	-	Uncharacterized protein	hypothetical protein			171				CytoPlasmic
ORF_0115	93972-Chr01	109180	110793	179	-	538	halo.03404	arCOG00545	J	YSH1	Predicted exonuclease of the beta-lactamase fold involved in RNA processing	metallo-beta-lactamase domain protein	Haloferax prahovense		1614				CytoPlasmic
ORF_0116	93972-Chr01	110972	113092	140	-	707	halo.01943	arCOG04754	L	Lig	NAD-dependent DNA ligase	NAD-dependent DNA ligase LigA	Halococcus salifodinae	DNA Repair Base Excision	2121	K01972	COG0272	DNA replication, recombination, and repair	CytoPlasmic
ORF_0117	93972-Chr01	113232	113468	257	+	79	halo.02779	arCOG06221	R	-	Zn-ribbon containing protein	transcription regulator/DNA-binding protein	Haloarcula marismortui ATCC 43049		237				CytoPlasmic
ORF_0118	93972-Chr01	113725	114603	193	+	293	halo.06717	arCOG02964	N	FlaD	Archaellum protein D/E	flagella-like protein E	Halobacterium sp. NRC-1		879		COG3351	Cell motility and secretion	CytoPlasmic
ORF_0119	93972-Chr01	114796	115866	23	+	357	halo.02163	arCOG04656	D	-	MreB/Mbl protein, ATPase	conserved hypothetical protein	Natronomonas moolapensis 8.8.11		1071		COG1077	Cell division and chromosome partitioning	CytoPlasmic
ORF_0120	93972-Chr01	115889	116881	43	-	331	halo.00350	arCOG04142	O	DYS1	Deoxyhypusine synthase	deoxyhypusine synthase	Natronococcus jeotgali	Alkaloid biosynthesis from L-lysine, Modification of eukaryotic initiation factor 5A	993	K00809	COG1899	Posttranslational modification, protein turnover, chaperones	CytoPlasmic
ORF_0121	93972-Chr01	116924	117682	39	-	253	halo.01091	arCOG04454	H	NIF3	Putative GTP cyclohydrolase 1 type 2, NIF3 family	conserved hypothetical protein	Natronorubrum bangense		759		COG0327	Function unknown	CytoPlasmic
ORF_0122	93972-Chr01	117721	118527	40	-	269	halo.00968	arCOG01700	E	SpeB	Arginase family enzyme	agmatinase	Halorhabdus tiamatea SARL4B	Arginine and Ornithine Degradation, Polyamine Metabolism	807	K01480	COG0010	Amino acid transport and metabolism	CytoPlasmic
ORF_0123	93972-Chr01	118567	118941	52	-	125	halo.00924	arCOG04277	J	Efp	Translation elongation factor P (EF-P)/translation initiation factor 5A (eIF-5A)	translation initiation factor IF-5A	Haloterrigena salina	Modification of eukaryotic initiation factor 5A, Translation initiation factors eukaryotic and archaeal	375	K03263	COG0231	Translation, ribosomal structure and biogenesis	CytoPlasmic
ORF_0124	93972-Chr01	118993	120060	183	-	356	halo.02281	arCOG04333	E	-	Aspartate/tyrosine/aromatic aminotransferase	class I and II aminotransferase	Halococcus salifodinae	Glutamine, Glutamate, Aspartate and Asparagine Biosynthesis, Threonine and Homoserine Biosynthesis	1068		COG0436	Amino acid transport and metabolism	CytoPlasmic
ORF_0125	93972-Chr01	120243	121910	10	-	556	halo.01269	arCOG01189	R	AarF	Predicted unusual protein kinase	ABC-1 domain-containing protein	Haloarcula vallismortis		1668		COG0661	General function prediction only	Transmembrane
ORF_0126	93972-Chr01	121920	122279	449	-	120	halo.01073	arCOG01835	O	IbpA	Molecular chaperone (HSP20 family)	heat shock protein Hsp20	halophilic archaeon DL31		360		COG0071	Posttranslational modification, protein turnover, chaperones	CytoPlasmic
ORF_0127	93972-Chr01	122728	123441	283	-	238	halo.14702		S	-	Uncharacterized membrane protein	hypothetical protein			714				Transmembrane
ORF_0128	93972-Chr01	123724	124086	180	+	121	halo.01289	arCOG00006	K	-	Transcriptional regulator, PadR family	PadR family transcriptional regulator	Halomicrobium mukohataei DSM 12286	CBSS-1352.1.peg.856	363		COG1695	Transcription	CytoPlasmic
ORF_0129	93972-Chr01	124266	125849	256	+	528	halo.03936	arCOG03060	O	DnaK	Chaperone DnaK (HSP70)	molecular chaperone DnaK	Haloarcula marismortui ATCC 43049	GroEL GroES, Protein chaperones	1584		COG0443	Posttranslational modification, protein turnover, chaperones	CytoPlasmic
ORF_0130	93972-Chr01	126105	126350	135	+	82	halo.29354		S	-	Uncharacterized protein	hypothetical protein			246				CytoPlasmic
ORF_0131	93972-Chr01	126485	127207	638	+	241	halo.07934	arCOG02846	O	DnaJ	MFS family transporter, some fused to DnaJ-class molecular chaperone	hypothetical protein		GroEL GroES, Protein chaperones	723				Transmembrane
ORF_0132	93972-Chr01	127845	127970	6	+	42	halo.00253	arCOG00818	V	AbrB	AbrB family transcriptional regulator	AbrB family transcriptional regulator	Natronorubrum bangense		126				CytoPlasmic
ORF_0133	93972-Chr01	127976	128455	230	+	160	halo.00080	arCOG04502	V	-	PIN domain containing protein	conserved hypothetical protein	Haloarcula vallismortis		480		COG1848	General function prediction only	CytoPlasmic
ORF_0134	93972-Chr01	128685	129224	569	-	180	halo.03941		C	-	Peroxiredoxin domain fused to uncharacterized domain	hypothetical protein			540				CytoPlasmic
ORF_0135	93972-Chr01	129793	130524	344	-	244	halo.01640	arCOG09239	S	-	Coiled-coil domain fused to HTH transcriptional regulator domain	conserved hypothetical protein	Haloferax lucentense		732				CytoPlasmic
ORF_0136	93972-Chr01	130868	131782	36	+	305	halo.12438	arCOG11073	S	-	Uncharacterized membrane protein	D-alanyl-D-alanine carboxypeptidase (EC 3.4.16.4)	Halococcus saccharolyticus	CBSS-84588.1.peg.1247, Metallocarboxypeptidases (EC 3.4.17.-), Murein Hydrolases	915				Transmembrane
ORF_0137	93972-Chr01	131818	132003	244	-	62	halo.14601		S	-	Uncharacterized protein	hypothetical protein			186				CytoPlasmic
ORF_0138	93972-Chr01	132247	134055	85	+	603	halo.01421	arCOG01591	I	-	Acetyl/propionyl-CoA carboxylase, alpha subunit	Carbamoyl-phosphate synthase L chain ATP-binding protein	Haloterrigena limicola	Fatty Acid Biosynthesis FASII, Fatty Acid Biosynthesis FASII	1809	K11263	COG4770	Lipid metabolism	CytoPlasmic
ORF_0139	93972-Chr01	134140	135063	43	+	308	halo.05795	arCOG09252	S	-	Uncharacterized membrane protein	hypothetical protein			924				Transmembrane
ORF_0140	93972-Chr01	135106	138330	283	+	1075	halo.00541	arCOG00807	J	IleS	Isoleucyl-tRNA synthetase	isoleucyl-tRNA synthetase	Halorhabdus tiamatea SARL4B	tRNA aminoacylation, Ile	3225	K01870	COG0060	Translation, ribosomal structure and biogenesis	CytoPlasmic
ORF_0141	93972-Chr01	138613	138804	38	+	64	halo.01913	arCOG03860	K	-	Predicted transcriptional regulator, contains HTH domain	hypothetical protein			192				CytoPlasmic
ORF_0142	93972-Chr01	138842	140821	112	-	660	halo.00063	arCOG01529	I	Acs	Acyl-coenzyme A synthetase/AMP-(fatty) acid ligase	acetate/CoA ligase	Halococcus salifodinae	Pyruvate metabolism II: acetyl-CoA, acetogenesis from pyruvate	1980	K01895	COG0365	Lipid metabolism	CytoPlasmic
ORF_0143	93972-Chr01	140933	141904	152	-	324	halo.02106	arCOG00271	G	RhaT	Permease of the drug/metabolite transporter (DMT) superfamily	DMT (drug/metabolite family transporter) superfamily permease	Halococcus morrhuae	Queuosine-Archaeosine Biosynthesis	972				Transmembrane
ORF_0144	93972-Chr01	142056	142544	592	-	163	halo.02254	arCOG01580	K	-	DNA-binding transcriptional regulator, Lrp family	AsnC family transcriptional regulator	Natrialba hulunbeirensis		489		COG1522	Transcription	CytoPlasmic
ORF_0145	93972-Chr01	143136	143381	89	+	82	halo.04871		S	-	Secreted protein with D-rich repeats	hypothetical protein			246				ExtraCellular
ORF_0146	93972-Chr01	143470	144426	79	-	319	halo.02163	arCOG04656	D	-	MreB/Mbl protein, ATPase	conserved hypothetical protein	Halorubrum hochstenium		957				CytoPlasmic
ORF_0147	93972-Chr01	144505	144918	381	-	138	halo.06549	arCOG08092	S	-	Predicted membrane protein, DoxD family	conserved hypothetical protein	Legionella shakespearei		414		COG2259	Function unknown	Transmembrane
ORF_0148	93972-Chr01	145299	145709	305	+	137	halo.12614		S	-	Uncharacterized secreted or membrane protein, D-rich	hypothetical protein			411				ExtraCellular
ORF_0149	93972-Chr01	146014	146298	-10	-	95	halo.01445	arCOG06373	S	-	Uncharacterized membrane protein	conserved hypothetical protein	Haloarcula japonica		285				Transmembrane
ORF_0150	93972-Chr01	146288	147334	-1	-	349	halo.01485	arCOG01458	C	Qor	NADPH:quinone reductase or related Zn-dependent oxidoreductase	alcohol dehydrogenase	Halogranum salarium	Butanol Biosynthesis	1047	K00344	COG0604	Energy production and conversion / General function prediction only	CytoPlasmic
ORF_0151	93972-Chr01	147333	147926	56	+	198	halo.00228	arCOG00214	H	MoaB	Molybdopterin biosynthesis enzyme	molybdenum cofactor biosynthesis protein B	Haloferax mediterranei ATCC 33500	Molybdenum cofactor biosynthesis, ar-104-EC Molybdenum cofactor biosynthesis moaABCDE	594	K03638	COG0521	Coenzyme metabolism	CytoPlasmic
ORF_0152	93972-Chr01	147982	148668	-3	+	229	halo.01787	arCOG00474	H	FAU1	5-formyltetrahydrofolate cyclo-ligase	5-formyltetrahydrofolate cyclo-ligase	Natrinema versiforme	One-carbon metabolism by tetrahydropterines	687	K01934	COG0212	Coenzyme metabolism	CytoPlasmic
ORF_0153	93972-Chr01	148665	149537	31	-	291	halo.00287	arCOG03015	R	-	Uncharacterized protein YbjT, contains NAD(P)-binding and DUF2867 domains	NADH dehydrogenase	Haladaptatus paucihalophilus		873	K00356	COG0702	Cell envelope biogenesis, outer membrane / Carbohydrate transport and metabolism	CytoPlasmic
ORF_0154	93972-Chr01	149568	150170	234	-	201	halo.00041	arCOG02808	K	-	Transcriptional regulator, implicated in bacteriocin system regulation, contains HTH domain	conserved hypothetical protein	Halosarcina pallida		603		COG4742	Transcription	CytoPlasmic
ORF_0155	93972-Chr01	150404	150550	159	+	49	halo.22423		S	-	Uncharacterized protein	hypothetical protein			147				CytoPlasmic
ORF_0156	93972-Chr01	150709	151911	303	+	401	halo.00015	arCOG00467	L	CDC6	Cdc6-related protein, AAA superfamily ATPase	ORC complex protein Cdc6/Orc1	Halogeometricum borinquense DSM 11551	DNA replication, archaeal, DNA replication, archaeal	1203		COG1474	DNA replication, recombination, and repair / Posttranslational modification, protein turnover, chaperones	CytoPlasmic
ORF_0157	93972-Chr01	152214	152393	93	+	60	halo.04050	arCOG06242	S	-	Uncharacterized protein	hypothetical protein			180				CytoPlasmic
ORF_0158	93972-Chr01	152486	153253	241	-	256	halo.01747	arCOG00235	Q	MhpD	2-keto-4-pentenoate hydratase/2-oxohepta-3-ene-1,7-dioic acid hydratase (catechol pathway)	fumarylacetoacetase family protein	Natronomonas moolapensis 8.8.11	Aromatic amino acid degradation, Aromatic amino acid degradation	768		COG0179	Secondary metabolites biosynthesis, transport, and catabolism	CytoPlasmic
ORF_0159	93972-Chr01	153494	154090	206	+	199	halo.05902	arCOG09344	S	-	Uncharacterized protein	hypothetical protein			597				CytoPlasmic
ORF_0160	93972-Chr01	154296	155720	49	-	475	halo.06400	arCOG02846	O	DnaJ	DnaJ-class molecular chaperone	40 kDa heat shock chaperone protein	Halobacterium salinarum	GroEL GroES, Protein chaperones	1425		COG0484	Posttranslational modification, protein turnover, chaperones	Transmembrane
ORF_0161	93972-Chr01	155769	157376	112	-	536	halo.03936	arCOG03060	O	DnaK	Chaperone DnaK (HSP70)	molecular chaperone DnaK	Halococcus saccharolyticus	GroEL GroES, Protein chaperones	1608		COG0443	Posttranslational modification, protein turnover, chaperones	CytoPlasmic
ORF_0162	93972-Chr01	157488	158306	178	-	273	halo.01620	arCOG07550	R	-	Alpha/beta superfamily hydrolase	Shell matrix protein	Natronorubrum tibetense		819				CytoPlasmic
ORF_0163	93972-Chr01	158484	159836	392	-	451	halo.01213	arCOG00570	I	-	Geranylgeranyl reductase, flavoprotein	electron-transferring-flavoprotein dehydrogenase	Halococcus hamelinensis	Archaeal lipids	1353	K00311	COG0644	Energy production and conversion	CytoPlasmic
ORF_0164	93972-Chr01	160228	160587	11	+	120	halo.01734	arCOG08156	S	-	Uncharacterized protein	hypothetical protein			360				CytoPlasmic
ORF_0165	93972-Chr01	160598	161284	106	+	229	halo.14291	arCOG01685	K	ArsR	Transcriptional regulator containing HTH domain, ArsR family	Transcriptional regulator, ArsR family	haloarchaeon 3A1_DGR		687				Transmembrane
ORF_0166	93972-Chr01	161390	162304	-3	+	305	halo.00988	arCOG00911	F	PyrB	Aspartate carbamoyltransferase, catalytic chain	aspartate carbamoyltransferase	Halogranum salarium	De Novo Pyrimidine Synthesis	915	K00609	COG0540	Nucleotide transport and metabolism	CytoPlasmic
ORF_0167	93972-Chr01	162301	162762	5	+	154	halo.00685	arCOG04229	F	PyrI	Aspartate carbamoyltransferase, regulatory subunit	aspartate carbamoyltransferase regulatory subunit	Natronomonas moolapensis 8.8.11	De Novo Pyrimidine Synthesis	462	K00610	COG1781	Nucleotide transport and metabolism	CytoPlasmic
ORF_0168	93972-Chr01	162767	163021	103	-	85	halo.06810	arCOG01916	R	-	RHH-fold DNA-binding ptotein	hypothetical protein			255				CytoPlasmic
ORF_0169	93972-Chr01	163124	163273	139	-	50	halo.00051	arCOG10636	S	-	Uncharacterized protein	hypothetical protein			150				CytoPlasmic
ORF_0170	93972-Chr01	163412	164815	209	+	468	halo.02119	arCOG02741	H	ThiC	Thiamine biosynthesis protein ThiC	phosphomethylpyrimidine synthase ThiC	Halococcus salifodinae		1404	K03147	COG0422	Coenzyme metabolism	CytoPlasmic
ORF_0171	93972-Chr01	165024	165848	243	+	275	halo.00519	arCOG04640	S	-	Uncharacterized protein	conserved hypothetical protein	Halomicrobium mukohataei DSM 12286		825				CytoPlasmic
ORF_0172	93972-Chr01	166091	166333	-3	-	81	halo.01728	arCOG04544	S	-	Uncharacterized protein in acc operon	conserved hypothetical protein	Halovivax asiaticus		243				CytoPlasmic
ORF_0173	93972-Chr01	166330	167874	119	-	515	halo.00345	arCOG02705	I	-	Acetyl-CoA carboxylase, carboxyltransferase component	acyl-CoA carboxylase 2, carboxyltransferase component (beta subunit)	Natronomonas pharaonis DSM 2160	Fatty Acid Biosynthesis FASII, Fatty Acid Biosynthesis FASII	1545	K19312	COG4799	Lipid metabolism	CytoPlasmic
ORF_0175	93972-Chr01	167993	168616	11	+	208	halo.01319	arCOG00905	L	-	Uracil-DNA glycosylase	Uracil DNA glycosylase superfamily protein	Halogranum salarium	Uracil-DNA glycosylase	624		COG1573	DNA replication, recombination, and repair	CytoPlasmic
ORF_0176	93972-Chr01	168627	169856	400	-	410	halo.00820	arCOG04466	R	-	Na+-dependent transporter of the SNF family	sodium-dependent transporter	Halococcus hamelinensis		1230	K03308	COG0733	General function prediction only	Transmembrane
ORF_0177	93972-Chr01	170256	170963	31	-	236	halo.01836	arCOG01267	I	FabG	Short-chain alcohol dehydrogenase	glucose 1-dehydrogenase/short-chain dehydrogenase/reductase SDR	Haloarcula japonica		708		COG1028	Secondary metabolites biosynthesis, transport, and catabolism / General function prediction only	CytoPlasmic
ORF_0178	93972-Chr01	170994	172244	107	-	417	halo.00470	arCOG00135	G	-	MFS family permease	macrolide transporter	Haladaptatus paucihalophilus		1251				Transmembrane
ORF_0179	93972-Chr01	172351	173187	17	-	279	halo.02272	arCOG03860	K	-	Predicted transcriptional regulator, contains HTH domain	conserved hypothetical protein	Haladaptatus paucihalophilus		837				CytoPlasmic
ORF_0180	93972-Chr01	173204	174160	185	-	319	halo.02076	arCOG01458	C	Qor	NADPH:quinone reductase or related Zn-dependent oxidoreductase	zinc-binding dehydrogenase	Haladaptatus paucihalophilus	Quinone oxidoreductase family	957		COG0604	Energy production and conversion / General function prediction only	CytoPlasmic
ORF_0181	93972-Chr01	174345	175487	0	+	381	halo.01101	arCOG01337	C	SucC	Succinyl-CoA synthetase, beta subunit	succinyl-CoA synthetase subunit beta	Natronomonas pharaonis DSM 2160		1143	K01903	COG0045	Energy production and conversion	CytoPlasmic
ORF_0182	93972-Chr01	175487	176356	115	+	290	halo.01775	arCOG01339	C	SucD	Succinyl-CoA synthetase, alpha subunit	succinyl-CoA synthetase subunit alpha	Halococcus salifodinae		870	K01902	COG0074	Energy production and conversion	CytoPlasmic
ORF_0183	93972-Chr01	176471	176923	232	-	151	halo.06495		S	-	Uncharacterized protein	hypothetical protein			453				CytoPlasmic
ORF_0184	93972-Chr01	177155	178225	150	-	357	halo.02287	arCOG00381	K	-	Predicted membrane-associated trancriptional regulator	conserved hypothetical protein	Haloarcula japonica		1071		COG2512	Function unknown	CytoPlasmic
ORF_0185	93972-Chr01	178375	179118	66	-	248	halo.03149	arCOG01883	F	THY1	Thymidylate synthase	thymidylate synthase ThyX	Halococcus salifodinae	Folate Biosynthesis, Folate Biosynthesis, archaeal	744	K03465	COG1351	Nucleotide transport and metabolism	CytoPlasmic
ORF_0186	93972-Chr01	179184	180479	203	-	432	halo.01209	arCOG09161	G	-	Peptidoglycan/xylan/chitin deacetylase, PgdA/CDA1 family	conserved hypothetical protein	Halogranum salarium		1296		COG0726	Carbohydrate transport and metabolism	LipoProtein
ORF_0187	93972-Chr01	180682	181908	2	+	409	halo.05524	arCOG10642	M	-	Glycosyl hydrolase familiy 32	conserved hypothetical protein	Natronorubrum tibetense		1227				LipoProtein
ORF_0188	93972-Chr01	181910	183196	339	-	429	halo.03168	arCOG01420	G	GlgA	Glycogen synthase	glycosyltransferase family 1	Halogranum salarium		1287		COG0438	Cell envelope biogenesis, outer membrane	CytoPlasmic
ORF_0189	93972-Chr01	183535	184596	11	+	354	halo.00344	arCOG00896	M	-	Glycosyl transferase family 2	glycosyl transferase family 2	Halogranum salarium		1062		COG0463	Cell envelope biogenesis, outer membrane	Transmembrane
ORF_0190	93972-Chr01	184607	186643	184	+	679	halo.02198	arCOG03188	S	-	Uncharacterized membrane protein	conserved hypothetical protein	Halogranum salarium		2037				Transmembrane
ORF_0191	93972-Chr01	186827	188452	44	+	542	halo.00026	arCOG01377	R	-	Phosphodiesterase of AP superfamily	phosphodiesterase	Halogranum salarium		1626		COG3379	Function unknown	CytoPlasmic
ORF_0192	93972-Chr01	188496	188891	38	-	132	halo.02897	arCOG06382	S	-	Uncharacterized membrane protein	orotate phosphoribosyltransferase	Pseudoalteromonas marina		396	K09940	COG3296	Function unknown	Transmembrane
ORF_0193	93972-Chr01	188929	189483	128	-	185	halo.02560	arCOG06151	P	-	Alkylhydroperoxidase family enzyme	peroxidase-related enzyme	Natronomonas pharaonis DSM 2160		555		COG2128	Function unknown	CytoPlasmic
ORF_0194	93972-Chr01	189611	192118	7	+	836	halo.02650	arCOG04082	Q	PvdQ	Acyl-homoserine lactone (AHL) acylase PvdQ	penicillin G acylase	Bacillus badius		2508	K01434	COG2366	General function prediction only	CytoPlasmic
ORF_0195	93972-Chr01	192125	192697	-40	-	191	halo.02344	arCOG02008	R	-	Uncharacterized membrane protein, a putative transporter component	conserved hypothetical protein	Halococcus saccharolyticus		573		COG3371	Function unknown	Transmembrane
ORF_0196	93972-Chr01	192657	192791	217	+	45	halo.27039		S	-	Uncharacterized protein	hypothetical protein			135				CytoPlasmic
ORF_0197	93972-Chr01	193008	193205	2	+	66	halo.03536	arCOG03924	K	MarR	Transcriptional regulator, MarR family	hypothetical protein			198				CytoPlasmic
ORF_0198	93972-Chr01	193207	194181	153	-	325	halo.00086	arCOG01617	C	Tas	Aryl-alcohol dehydrogenase related enzyme	aldo/keto reductase	Halomicrobium mukohataei DSM 12286		975		COG0667	Energy production and conversion	CytoPlasmic
ORF_0199	93972-Chr01	194334	194696	13	+	121	halo.04300		S	-	Uncharacterized membrane protein	conserved hypothetical protein	Halorhabdus tiamatea SARL4B		363				Transmembrane
ORF_0200	93972-Chr01	194709	195104	0	+	132	halo.00400	arCOG03065	K	ArsR	Transcriptional regulator containing HTH domain, ArsR family	ArsR family transcriptional regulator	Halococcus thailandensis		396				CytoPlasmic
ORF_0201	93972-Chr01	195104	195430	53	+	109	halo.00271	arCOG03916	S	-	Uncharacterized membrane protein	conserved hypothetical protein	Haloterrigena salina		327				Transmembrane
ORF_0202	93972-Chr01	195483	198692	131	-	1070	halo.01086	arCOG01594	E	CarB	Carbamoylphosphate synthase large subunit	carbamoyl phosphate synthase large subunit	Natronomonas pharaonis DSM 2160	De Novo Pyrimidine Synthesis, Macromolecular synthesis operon	3210	K01955	COG0458	Amino acid transport and metabolism / Nucleotide transport and metabolism	CytoPlasmic
ORF_0203	93972-Chr01	198823	199044	70	-	74	halo.02819	arCOG06369	S	-	Uncharacterized protein	conserved hypothetical protein	Natronomonas pharaonis DSM 2160		222				CytoPlasmic
ORF_0204	93972-Chr01	199114	199644	26	-	177	halo.01072	arCOG04775	S	-	Uncharacterized protein	conserved hypothetical protein	Halococcus thailandensis		531				CytoPlasmic
ORF_0205	93972-Chr01	199670	199882	34	-	71	halo.03178	arCOG14299	S	-	Uncharacterized protein	hypothetical protein			213				CytoPlasmic
ORF_0206	93972-Chr01	199916	200305	69	-	130	halo.00463	arCOG03063	S	-	Uncharacterized protein	conserved hypothetical protein	Halarchaeum acidiphilum		390				CytoPlasmic
ORF_0207	93972-Chr01	200374	201636	223	-	421	halo.00513	arCOG01070	R	HcaD	NAD(FAD)-dependent dehydrogenase	NADH oxidase	Haloarcula hispanica ATCC 33960	Nitrate and nitrite ammonification	1263		COG1251	Energy production and conversion	CytoPlasmic
ORF_0208	93972-Chr01	201859	202452	5	+	198	halo.01399	arCOG04774	S	-	Uncharacterized protein	conserved hypothetical protein	Halococcus salifodinae		594				CytoPlasmic
ORF_0209	93972-Chr01	202457	203809	102	-	451	halo.02044	arCOG01522	H	HemY	Protoporphyrinogen oxidase	Phytoene desaturase (EC 1.14.99.-)	Haloarcula japonica		1353		COG1232	Coenzyme metabolism	CytoPlasmic
ORF_0210	93972-Chr01	203911	204792	3	+	294	halo.00970	arCOG01027	E	ThrB	Homoserine kinase	homoserine kinase	Haloferax larsenii	CBSS-269482.1.peg.1294, Methionine Biosynthesis, Threonine and Homoserine Biosynthesis	882	K00872	COG0083	Amino acid transport and metabolism	CytoPlasmic
ORF_0211	93972-Chr01	204795	205766	95	-	324	halo.06771		S	-	Uncharacterized protein	hypothetical protein			972				CytoPlasmic
ORF_0212	93972-Chr01	205861	206769	71	-	303	halo.01813	arCOG04075	H	SNZ1	Pyridoxine biosynthesis enzyme	pyridoxal biosynthesis protein	Haladaptatus paucihalophilus	Pyridoxin (Vitamin B6) Biosynthesis	909	K06215	COG0214	Coenzyme metabolism	CytoPlasmic
ORF_0213	93972-Chr01	206840	207031	114	-	64	halo.04089	arCOG11182	S	-	Uncharacterized membrane protein	hypothetical protein			192				Transmembrane
ORF_0214	93972-Chr01	207145	207804	290	+	220	halo.00505	arCOG02940	S	-	Uncharacterized membrane protein, DUF1405 family	conserved hypothetical protein	Haloferax sulfurifontis		660		COG4347	Function unknown	Transmembrane
ORF_0215	93972-Chr01	208094	210517	95	+	808	halo.23409	arCOG09161	G	-	Peptidoglycan/xylan/chitin deacetylase, PgdA/CDA1 family	Peptidase S8 and S53, subtilisin, kexin, sedolisin	Rhodopirellula baltica SH 1		2424				CytoPlasmic
ORF_0216	93972-Chr01	210612	211523	886	-	304	halo.00512	arCOG01449	V	Csx1	CARF domain containing protein	conserved hypothetical protein	Natronomonas pharaonis DSM 2160		912				CytoPlasmic
ORF_0217	93972-Chr01	212409	212954	7	+	182	halo.00046	arCOG01685	K	ArsR	Transcriptional regulator containing HTH domain, ArsR family	ArsR family regulatory protein	Halosimplex carlsbadense		546				Transmembrane
ORF_0218	93972-Chr01	212961	213761	-3	-	267	halo.01020	arCOG00199	P	FepC	ABC-type cobalamin/Fe3+-siderophores transport system, ATPase component	corrinoid ABC transporter ATPase	Natronomonas pharaonis DSM 2160	Coenzyme B12 biosynthesis	801	K02013	COG1120	Inorganic ion transport and metabolism / Coenzyme metabolism	CytoPlasmic
ORF_0219	93972-Chr01	213758	214852	58	-	365	halo.01060	arCOG01007	P	FepD	ABC-type Fe3+-siderophore transport system, permease component	cobalamin import system permease BtuC	Halogranum salarium	Coenzyme B12 biosynthesis	1095	K02015	COG0609	Inorganic ion transport and metabolism	Transmembrane
ORF_0220	93972-Chr01	214910	215977	43	+	356	halo.00507	arCOG04233	P	FepB	ABC-type Fe3+-hydroxamate transport system, periplasmic component	ABC transporter periplasmic protein	Halococcus salifodinae	Coenzyme B12 biosynthesis	1068	K02016	COG0614	Inorganic ion transport and metabolism	Transmembrane
ORF_0221	93972-Chr01	216020	216298	-3	+	93	halo.01845	arCOG01217	U	SEC65	Signal recognition particle 19 kDa protein	signal recognition particle 19K protein	Natronomonas pharaonis DSM 2160		279	K03105	COG1400	Intracellular trafficking and secretion	CytoPlasmic
ORF_0222	93972-Chr01	216295	216537	48	+	81	halo.00845	arCOG02466	J	GAR1	RNA-binding protein involved in rRNA processing	H/ACA RNA-protein complex protein Gar1	Haladaptatus paucihalophilus	rRNA modification Archaea	243	K07569	COG3277	Translation, ribosomal structure and biogenesis	CytoPlasmic
ORF_0223	93972-Chr01	216585	217493	6	+	303	halo.00460	arCOG04463	O	-	Presenilin-like membrane protease, A22 family	conserved hypothetical protein	Natrialba chahannaoensis		909		COG3389	Function unknown	Transmembrane
ORF_0224	93972-Chr01	217499	218488	43	-	330	halo.01536	arCOG01035	E	ProC	Alanine dehydrogenase/(1)-pyrroline-2-carboxylate reductase ProC	Ornithine cyclodeaminase	Halopiger xanaduensis SH-6	Arginine and Ornithine Degradation	990	K19244	COG2423	Amino acid transport and metabolism	CytoPlasmic
ORF_0225	93972-Chr01	218531	218779	268	-	83	halo.00481	arCOG06206	S	-	Uncharacterized membrane protein	conserved hypothetical protein	Haloarcula hispanica ATCC 33960		249				Transmembrane
ORF_0226	93972-Chr01	219047	220000	85	-	318	halo.03622	arCOG04468	M	WcaG	Nucleoside-diphosphate-sugar epimerase	nucleoside-diphosphate-sugar epimerase	Halovivax ruber XH-70	Rhamnose containing glycans	954		COG0451	Cell envelope biogenesis, outer membrane / Carbohydrate transport and metabolism	CytoPlasmic
ORF_0227	93972-Chr01	220085	221770	125	-	562	halo.00414	arCOG02002	E	IlvB	Acetolactate synthase large subunit or other thiamine pyrophosphate-requiring enzyme	thiamine pyrophosphate protein central region	Natrialba chahannaoensis	Acetoin, butanediol metabolism, Acetolactate synthase subunits, Branched-Chain Amino Acid Biosynthesis	1686	K01652	COG0028	Amino acid transport and metabolism / Coenzyme metabolism	CytoPlasmic
ORF_0228	93972-Chr01	221895	222173	47	-	93	halo.01188	arCOG00536	H	MoaD	Molybdopterin converting factor, small subunit	molybdopterin converting factor, small subunit 1	Halococcus saccharolyticus	Molybdenum cofactor biosynthesis, ar-104-EC Molybdenum cofactor biosynthesis moaABCDE	279	K03636	COG1977	Coenzyme metabolism	CytoPlasmic
ORF_0229	93972-Chr01	222220	223641	42	-	474	halo.01975	arCOG04780	T	UspA	Nucleotide-binding protein, UspA family	conserved hypothetical protein	Halosimplex carlsbadense		1422				Transmembrane
ORF_0230	93972-Chr01	223683	224414	40	-	244	halo.01085	arCOG01324	F	Udp	Uridine phosphorylase	uridine phosphorylase	Halomicrobium katesii	pyrimidine conversions	732	K00757	COG2820	Nucleotide transport and metabolism	CytoPlasmic
ORF_0231	93972-Chr01	224454	225371	57	-	306	halo.01643	arCOG00014	G	RbsK	Sugar kinase, ribokinase family	sugar kinase	Halogranum salarium	D-ribose utilization, Deoxyribose and Deoxynucleoside Catabolism	918	K00852	COG0524	Carbohydrate transport and metabolism	CytoPlasmic
ORF_0232	93972-Chr01	225428	226234	88	-	269	halo.00612	arCOG02178	S	-	Uncharacterized membrane protein	conserved hypothetical protein	Halococcus thailandensis		807		COG1967	Function unknown	Transmembrane
ORF_0233	93972-Chr01	226322	226954	33	+	211	halo.00486	arCOG04320	F	DeoC	Deoxyribose-phosphate aldolase	deoxyribose-phosphate aldolase	Halosarcina pallida	Deoxyribose and Deoxynucleoside Catabolism	633	K01619	COG0274	Nucleotide transport and metabolism	CytoPlasmic
ORF_0234	93972-Chr01	226987	227520	357	+	178	halo.00740	arCOG00489	H	PduO	Cob(I)alamin adenosyltransferase	ATP/cobalamin adenosyltransferase	Halobiforma lacisalsi		534	K00798	COG2096	Function unknown	CytoPlasmic
ORF_0235	93972-Chr01	227877	228176	138	-	100	halo.02450	arCOG06275	S	-	Uncharacterized protein	conserved hypothetical protein	Halogeometricum borinquense DSM 11551		300				CytoPlasmic
ORF_0236	93972-Chr01	228314	228667	95	-	118	halo.06253		S	-	Uncharacterized protein	hypothetical protein			354				CytoPlasmic
ORF_0237	93972-Chr01	228762	229076	342	-	105	halo.06584		S	-	Uncharacterized membrane protein	hypothetical protein			315				Transmembrane
ORF_0238	93972-Chr01	229418	231823	2	+	802	halo.06695	arCOG01308	O	Cdc48	ATPase of the AAA+ class , CDC48 family	ATPase AAA	Halococcus morrhuae	Bacterial Cell Division	2406		COG0464	Posttranslational modification, protein turnover, chaperones	Transmembrane
ORF_0239	93972-Chr01	231825	232253	128	-	143	halo.00296	arCOG04619	S	-	Uncharacterized membrane protein, contains bPH2 (bacterial pleckstrin homology) domain	membrane-flanked domain-containing protein	Halococcus saccharolyticus		429		COG3428	Function unknown	Transmembrane
ORF_0240	93972-Chr01	232381	232974	84	-	198	halo.00870	arCOG04411	S	-	Uncharacterized protein	conserved hypothetical protein	Halosimplex carlsbadense		594		COG4749	Function unknown	CytoPlasmic
ORF_0241	93972-Chr01	233058	233897	40	-	280	halo.00734	arCOG00893	R	-	Predicted metal-dependent hydrolase (urease superfamily)	TatD-related deoxyribonuclease	Halopiger xanaduensis SH-6		840	K07049	COG1831	General function prediction only	CytoPlasmic
ORF_0242	93972-Chr01	233937	234377	235	-	147	halo.00806	arCOG02408	R	LabA	NYN domain, predicted PIN-related RNAse, tRNA/rRNA maturation	conserved hypothetical protein	Halococcus hamelinensis		441		COG1432	Function unknown	CytoPlasmic
ORF_0243	93972-Chr01	234612	236126	44	+	505	halo.00146	arCOG10187	S	-	Protein containing parallel beta helix region	thermitase	Halococcus hamelinensis		1515	K14645	COG1404	Posttranslational modification, protein turnover, chaperones	CytoPlasmic
ORF_0244	93972-Chr01	236170	236805	102	+	212	halo.13836	arCOG11152	S	-	Uncharacterized membrane protein	hypothetical protein			636				Transmembrane
ORF_0245	93972-Chr01	236907	237701	347	-	265	halo.05407	arCOG01654	R	-	Alpha/beta superfamily hydrolase	Non-heme chloroperoxidase (EC 1.11.1.10)	Haladaptatus paucihalophilus		795				LipoProtein
ORF_0246	93972-Chr01	238048	240117	15	+	690	halo.06541	arCOG02209	M	AglR	MATE family membrane protein, Rfbx family, flippase	conserved hypothetical protein	Halogranum salarium		2070		COG2244	General function prediction only	Transmembrane
ORF_0247	93972-Chr01	240132	240779	50	-	216	halo.00038	arCOG03828	K	-	Predicted trancriptional regulator, ArsR family	conserved hypothetical protein	Halobiforma lacisalsi		648				CytoPlasmic
ORF_0248	93972-Chr01	240829	241755	-10	-	309	halo.01487	arCOG01407	M	RfaG	Glycosyltransferase	glycosyl transferase family 1	Halogranum salarium		927		COG0438	Cell envelope biogenesis, outer membrane	CytoPlasmic
ORF_0249	93972-Chr01	241745	242761	15	-	339	halo.00061	arCOG01395	R	-	Lipid-A-disaccharide synthase related glycosyltransferase	conserved hypothetical protein	Halogranum salarium		1017	K09726	COG1817	Function unknown	CytoPlasmic
ORF_0250	93972-Chr01	242776	244059	-7	-	428	halo.01646	arCOG00252	M	WecC	UDP-N-acetyl-D-mannosaminuronate dehydrogenase	nucleotide sugar dehydrogenase	Halogranum salarium		1284	K02474	COG0677	Cell envelope biogenesis, outer membrane	CytoPlasmic
ORF_0251	93972-Chr01	244052	245446	-3	-	465	halo.02177	arCOG00252	M	WecC	UDP-N-acetyl-D-mannosaminuronate dehydrogenase	nucleotide sugar dehydrogenase	Halogranum salarium		1395	K02472	COG0677	Cell envelope biogenesis, outer membrane	CytoPlasmic
ORF_0252	93972-Chr01	245443	246027	82	-	195	halo.02210	arCOG01848	R	WbbJ	Acetyltransferase (isoleucine patch superfamily)	acetyltransferase	Halalkalicoccus jeotgali B3		585		COG0663	General function prediction only	CytoPlasmic
ORF_0253	93972-Chr01	246109	247104	-7	-	332	halo.02004	arCOG01622	R	MviM	Predicted dehydrogenase	oxidoreductase	Halogranum salarium		996		COG0673	General function prediction only	CytoPlasmic
ORF_0254	93972-Chr01	247097	248200	348	-	368	halo.02169	arCOG00118	M	WecE	Predicted pyridoxal phosphate-dependent enzyme apparently involved in regulation of cell wall biogenesis	pleiotropic regulatory protein DegT	Haloferax mediterranei ATCC 33500		1104		COG0399	Cell envelope biogenesis, outer membrane	CytoPlasmic
ORF_0255	93972-Chr01	248548	249489	3	+	314	halo.02317	arCOG02884	S	-	Membrane associated protein with extracellular Ig-like domain, a component of a putative secretion system	Putative membrane protein (Fragment)	Halogranum salarium		942		COG4743	Function unknown	Transmembrane
ORF_0256	93972-Chr01	249492	250100	234	+	203	halo.01334	arCOG03392	R	-	Membrane-bound metal-dependent hydrolase YbcI, DUF457 family	conserved hypothetical protein	Halogranum salarium		609				Transmembrane
ORF_0257	93972-Chr01	250334	251977	63	+	548	halo.02759	arCOG10133	S	-	Uncharacterized protein containing right handed beta helix region	conserved hypothetical protein	Halogranum salarium		1644				CytoPlasmic
ORF_0258	93972-Chr01	252040	252624	-6	+	195	halo.01621	arCOG00504	R	-	Metal-dependent hydrolase of the beta-lactamase superfamily II	probable metallo-beta-lactamase family hydrolase	Natronomonas moolapensis 8.8.11	Glutathione: Non-redox reactions, Methylglyoxal Metabolism	585		COG0491	General function prediction only	CytoPlasmic
ORF_0259	93972-Chr01	252618	253430	2	-	271	halo.02310	arCOG04328	R	-	Predicted P-loop ATPase/GTPase	P-loop containing NTPase	Halorhabdus utahensis DSM 12940		813		COG4028	General function prediction only	CytoPlasmic
ORF_0260	93972-Chr01	253432	253614	133	-	61	halo.01124	arCOG04635	S	-	Uncharacterized protein	conserved hypothetical protein	Halococcus thailandensis		183				CytoPlasmic
ORF_0261	93972-Chr01	253747	254358	104	-	204	halo.00153	arCOG04147	P	SodA	Superoxide dismutase	superoxide dismutase	Haloarcula japonica	Oxidative stress	612	K04564	COG0605	Inorganic ion transport and metabolism	CytoPlasmic
ORF_0262	93972-Chr01	254462	255058	69	-	199	halo.04690	arCOG01842	I	-	Sterol carrier protein	sterol carrier protein	Halococcus thailandensis		597		COG3255	Lipid metabolism	CytoPlasmic
ORF_0263	93972-Chr01	255127	256335	2	-	403	halo.03593	arCOG01707	I	CaiA	Acyl-CoA dehydrogenase	acyl-CoA dehydrogenase	Halococcus morrhuae		1209		COG1960	Lipid metabolism	CytoPlasmic
ORF_0264	93972-Chr01	256337	256909	90	-	191	halo.04353	arCOG01843	I	-	Sterol carrier protein	conserved hypothetical protein	Halococcus morrhuae		573				CytoPlasmic
ORF_0265	93972-Chr01	256999	257775	125	-	259	halo.03955	arCOG01259	I	FabG	Short-chain alcohol dehydrogenase	dehydrogenase/ reductase 11	Halococcus thailandensis	CBSS-246196.1.peg.364, Fatty Acid Biosynthesis FASII	777		COG1028	Secondary metabolites biosynthesis, transport, and catabolism / General function prediction only	CytoPlasmic
ORF_0266	93972-Chr01	257900	258460	9	+	187	halo.03228	arCOG01842	I	-	Sterol carrier protein	sterol carrier protein	Halococcus thailandensis		561		COG3255	Lipid metabolism	CytoPlasmic
ORF_0267	93972-Chr01	258469	258726	74	-	86	halo.00342	arCOG02797	S	-	Uncharacterized protein	conserved hypothetical protein	Natronomonas pharaonis DSM 2160		258		COG4746	Function unknown	CytoPlasmic
ORF_0268	93972-Chr01	258800	259450	62	-	217	halo.04679	arCOG02274	K	-	Transcriptional regulator, contains HTH domain	Bacterio-opsin activator HTH domain protein	Halococcus morrhuae		651		COG3413	General function prediction only	CytoPlasmic
ORF_0269	93972-Chr01	259512	260213	-3	-	234	halo.03070	arCOG02291	R	-	HAD superfamily hydrolase	HAD-superfamily hydrolase	Halococcus hamelinensis		702	K07025	COG1011	General function prediction only	CytoPlasmic
ORF_0270	93972-Chr01	260210	261250	64	-	347	halo.00366	arCOG00498	R	-	Metal-dependent hydrolase of the beta-lactamase superfamily II	hydrolase ( hydroxyacylglutathione hydrolase ) 11	Halococcus morrhuae		1041		COG0491	General function prediction only	CytoPlasmic
ORF_0271	93972-Chr01	261314	262117	-3	+	268	halo.02421	arCOG01259	I	FabG	Short-chain alcohol dehydrogenase	3-oxoacyl-ACP reductase	Halococcus thailandensis	CBSS-246196.1.peg.364, Fatty Acid Biosynthesis FASII	804		COG1028	Secondary metabolites biosynthesis, transport, and catabolism / General function prediction only	CytoPlasmic
ORF_0272	93972-Chr01	262114	263112	17	+	333	halo.02288	arCOG02410	C	Mer	Coenzyme F420-dependent N5,N10-methylene tetrahydromethanopterin reductase or related flavin-dependent oxidoreductase	N5,N10-methylenetetrahydromethanopterin reductase	Haloarcula japonica		999		COG2141	Energy production and conversion	CytoPlasmic
ORF_0273	93972-Chr01	263129	264808	436	+	560	halo.02904	arCOG03656	E	-	Thiamine pyrophosphate-requiring enzyme, carboxylase	thiamine pyrophosphate-requiring enzyme (acetolactate synthase 2, large subunit 2; benzoylformate decarboxylase )	Natronomonas pharaonis DSM 2160		1680	K01576	COG0028	Amino acid transport and metabolism / Coenzyme metabolism	CytoPlasmic
ORF_0274	93972-Chr01	265244	267931	503	-	896	halo.01486	arCOG06225	C	Ppc	Phosphoenolpyruvate carboxylase	phosphoenolpyruvate carboxylase	Halopiger xanaduensis SH-6	Pyruvate metabolism I: anaplerotic reactions, PEP	2688	K01595	COG2352	Energy production and conversion	CytoPlasmic
ORF_0275	93972-Chr01	268434	269114	-3	+	227	halo.03603	arCOG10157	Q	-	EthD domain containing protein	conserved hypothetical protein	Haloferax volcanii DS2		681				CytoPlasmic
ORF_0276	93972-Chr01	269111	269707	1265	+	199	halo.02641	arCOG01861	J	-	3'-5' exoribonuclease YhaM, can participate in 23S rRNA maturation, HD superfamily	phosphohydrolase	Haladaptatus paucihalophilus		597				CytoPlasmic
ORF_0277	93972-Chr01	270972	271988	274	-	339	halo.01754	arCOG01461	Q	CurA	NADPH-dependent curcumin reductase CurA	quinone oxidoreductase	Haloarcula vallismortis	Broadly distributed proteins not in subsystems, Quinone oxidoreductase family	1017	K07119	COG2130	General function prediction only	CytoPlasmic
ORF_0278	93972-Chr01	272262	272735	175	+	158	halo.01904	arCOG09089	S	-	Uncharacterized protein	conserved hypothetical protein	Haloarcula argentinensis		474				LipoProtein
ORF_0279	93972-Chr01	272910	274169	87	+	420	halo.00189	arCOG04512	C	IcdM	Monomeric isocitrate dehydrogenase	conserved hypothetical protein	Halogranum salarium		1260				LipoProtein
ORF_0280	93972-Chr01	274256	275809	16	+	518	halo.05130	arCOG08924	S	-	VCBS repeats, putative calcium binding protein	RNA-binding protein	Halogranum salarium		1554				CytoPlasmic
ORF_0281	93972-Chr01	275825	277963	1	-	713	halo.03496	arCOG00184	E	AppF	ABC-type oligopeptide transport system, ATPase component	peptide ABC transporter ATPase	Halococcus hamelinensis	ABC transporter oligopeptide (TC 3.A.1.5.1)	2139	K02032	COG0444	Amino acid transport and metabolism / Inorganic ion transport and metabolism	CytoPlasmic
ORF_0282	93972-Chr01	277964	278962	-10	-	333	halo.00077	arCOG00748	E	DppC	ABC-type dipeptide/oligopeptide/nickel transport system, permease component	ABC transporter permease	Halogranum salarium		999	K02034	COG1173	Amino acid transport and metabolism / Inorganic ion transport and metabolism	Transmembrane
ORF_0283	93972-Chr01	278952	279950	20	-	333	halo.00002	arCOG00751	E	DppB	ABC-type dipeptide/oligopeptide/nickel transport system, permease component	ABC-type dipeptide/oligopeptide/nickel transport system, permease component	Natrialba taiwanensis	ABC transporter oligopeptide (TC 3.A.1.5.1)	999	K02033	COG0601	Amino acid transport and metabolism / Inorganic ion transport and metabolism	Transmembrane
ORF_0284	93972-Chr01	279970	281688	248	-	573	halo.02786	arCOG01534	E	DdpA	ABC-type transport system, periplasmic component	conserved hypothetical protein	Halogranum salarium		1719	K02035	COG0747	Amino acid transport and metabolism	LipoProtein
ORF_0285	93972-Chr01	281936	282118	6	+	61	halo.00211	arCOG11257	S	-	Uncharacterized membrane protein	conserved hypothetical protein	Natrialba asiatica		183				Transmembrane
ORF_0286	93972-Chr01	282124	283023	115	-	300	halo.02202	arCOG02967	T	-	NACHT family NTPase fused to HEAT repeats domain	Adaptin protein	Halococcus hamelinensis		900				CytoPlasmic
ORF_0287	93972-Chr01	283138	285447	716	-	770	halo.01598	arCOG04634	G	BglX	Bifunctional b-D-xylosidase/a-L-arabinosidase or related glycosidase	beta-glucosidase	Natrialba asiatica		2310	K05349	COG1472	Carbohydrate transport and metabolism	CytoPlasmic
ORF_0288	93972-Chr01	286163	286402	306	+	80	halo.00161	arCOG00394	K	ArsR	Transcriptional regulator containing HTH domain, ArsR family	transcription regulator	Natronomonas pharaonis DSM 2160		240				CytoPlasmic
ORF_0289	93972-Chr01	286708	286836	362	+	43	halo.21201		S	-	Uncharacterized protein	hypothetical protein			129				CytoPlasmic
ORF_0290	93972-Chr01	287198	288112	213	+	305	halo.01356	arCOG01369	M	WcaG	Nucleoside-diphosphate-sugar epimerase	nucleoside-diphosphate-sugar epimerase ( UDP-glucose 4-epimerase)	Haloferax mediterranei ATCC 33500	Rhamnose containing glycans	915	K01784	COG0451	Cell envelope biogenesis, outer membrane / Carbohydrate transport and metabolism	CytoPlasmic
ORF_0291	93972-Chr01	288325	289356	-16	-	344	halo.00607	arCOG01241	X	XerC	XerD/XerC family integrase	integrase	Haladaptatus paucihalophilus		1032		COG4974	DNA replication, recombination, and repair	CytoPlasmic
ORF_0292	93972-Chr01	289340	289735	426	-	132	halo.00730	arCOG06216	K	-	Transcriptional regulator, contains N-terminal RHH domain and C-terminal wHTH domain	conserved hypothetical protein	Natrinema altunense		396				CytoPlasmic
ORF_0293	93972-Chr01	290161	290295	-3	+	45	halo.13548		S	-	Uncharacterized protein	hypothetical protein			135				CytoPlasmic
ORF_0294	93972-Chr01	290292	290615	117	-	108	halo.03011	arCOG02917	C	PetE	Plastocyanin/azurin/halocyanin family protein	copper-binding plastocyanin like protein	Haloferax mediterranei ATCC 33500	Copper transport and blue copper proteins	324		COG3794	Energy production and conversion	CytoPlasmic
ORF_0295	93972-Chr01	290732	291943	1	-	404	halo.03890	arCOG00576	P	-	Predicted divalent heavy-metal cations transporter	putative metal cation transporter	Haloferax mediterranei ATCC 33500		1212		COG0428	Inorganic ion transport and metabolism	Transmembrane
ORF_0296	93972-Chr01	291944	293275	374	-	444	halo.01908	arCOG03914	Q	SufI	Multicopper oxidase	nitrite reductase copper containing protein	Haloferax mediterranei ATCC 33500	Copper homeostasis	1332		COG2132	Secondary metabolites biosynthesis, transport, and catabolism	CytoPlasmic
ORF_0297	93972-Chr01	293649	294278	61	+	210	halo.02190	arCOG02462	E	-	Kynurenine formamidase	cyclase family protein	Aminomonas paucivorans		630	K07130	COG1878	General function prediction only	CytoPlasmic
ORF_0298	93972-Chr01	294339	294539	32	-	67	halo.15800	arCOG01726	H	IspA	Geranylgeranyl pyrophosphate synthase	hypothetical protein			201				CytoPlasmic
ORF_0299	93972-Chr01	294571	294822	48	+	84	halo.28144		S	-	Uncharacterized protein	hypothetical protein			252				CytoPlasmic
ORF_0300	93972-Chr01	294870	295622	392	-	251	halo.00057	arCOG01648	HR	MenH	2-succinyl-6-hydroxy-2,4-cyclohexadiene-1-carboxylate synthase MenH and related esterases, alpha/beta hydrolase fold	alpha/beta hydrolase	Haladaptatus paucihalophilus		753	K18614	COG0596	General function prediction only	CytoPlasmic
ORF_0301	93972-Chr01	296014	296181	44	+	56	halo.21766		S	-	Uncharacterized membrane protein	hypothetical protein			168				Transmembrane
ORF_0302	93972-Chr01	296225	297703	32	+	493	halo.04097	arCOG10779	I	-	Lipase maturation factor	conserved hypothetical protein	Halosarcina pallida		1479				Transmembrane
ORF_0303	93972-Chr01	297735	297905	46	+	57	halo.04354		S	-	Uncharacterized membrane protein	hypothetical protein			171				Transmembrane
ORF_0304	93972-Chr01	297951	300158	30	+	736	halo.02952	arCOG04634	G	BglX	Bifunctional b-D-xylosidase/a-L-arabinosidase or related glycosidase	beta-glucosidase	Salinarchaeum sp. Harcht-Bsk1		2208	K05349	COG1472	Carbohydrate transport and metabolism	CytoPlasmic
ORF_0305	93972-Chr01	300188	300748	356	+	187	halo.01409	arCOG00464	L	AlkA	3-methyladenine DNA glycosylase/8-oxoguanine DNA glycosylase	DNA-3-methyladenine glycosylase	Halorhabdus tiamatea SARL4B	DNA Repair Base Excision	561	K01247	COG0122	DNA replication, recombination, and repair	CytoPlasmic
ORF_0306	93972-Chr01	301104	301496	349	+	131	halo.04507	arCOG11866	S	-	Secreted protein with D-rich repeats	hypothetical protein			393				ExtraCellular
ORF_0307	93972-Chr01	301845	302069	28	+	75	halo.04507	arCOG11866	S	-	Secreted protein with D-rich repeats	hypothetical protein			225				ExtraCellular
ORF_0308	93972-Chr01	302097	302936	66	-	280	halo.03021	arCOG01259	I	FabG	Short-chain alcohol dehydrogenase	short chain dehydrogenase	Halococcus saccharolyticus		840	K13775	COG1028	Secondary metabolites biosynthesis, transport, and catabolism / General function prediction only	CytoPlasmic
ORF_0309	93972-Chr01	303002	303793	53	-	264	halo.02227	arCOG00241	I	CaiD	Enoyl-CoA hydratase/carnithine racemase	enoyl-CoA hydratase I 5	Natronomonas pharaonis DSM 2160	Acetyl-CoA fermentation to Butyrate, Butanol Biosynthesis, Butyrate metabolism cluster, Fatty acid metabolism cluster, Polyhydroxybutyrate metabolism	792		COG1024	Lipid metabolism	CytoPlasmic
ORF_0310	93972-Chr01	303846	304994	1921	-	383	halo.02438	arCOG01282	I	PaaJ	Acetyl-CoA acetyltransferase	acetyl-CoA acetyltransferase	Natronolimnobius innermongolicus	Acetyl-CoA fermentation to Butyrate, Archaeal lipids, Biotin biosynthesis, Biotin synthesis cluster, Butanol Biosynthesis, Butyrate metabolism cluster, CBSS-246196.1.peg.364, Fatty acid metabolism cluster, Isoprenoid Biosynthesis, Mevalonate Branch of Isoprenoid Biosynthesis, Polyhydroxybutyrate metabolism, Polyhydroxybutyrate metabolism	1149	K00626	COG0183	Lipid metabolism	CytoPlasmic
ORF_0311	93972-Chr01	306915	307574	77	-	220	halo.05728	arCOG01490	H	FolA	Dihydrofolate reductase	bifunctional deaminase-reductase domain-containing protein	Natrialba asiatica	Folate Biosynthesis, Folate Biosynthesis, archaeal	660		COG0262	Coenzyme metabolism	CytoPlasmic
ORF_0312	93972-Chr01	307651	308262	293	-	204	halo.04077	arCOG08200	R	-	Predicted transporter	conserved hypothetical protein	Haloterrigena thermotolerans		612				Transmembrane
ORF_0313	93972-Chr01	308555	309256	101	+	234	halo.01049	arCOG00769	V	YajL	Protein/nucleotide deglycase, PfpI/YajL/DJ-1 family (repair of methylglyoxal-glycated proteins and nucleic acids)	ThiJ/PfpI family protein	Formosa agariphila KMM 3901		702		COG0693	General function prediction only	CytoPlasmic
ORF_0314	93972-Chr01	309357	310130	72	+	258	halo.01438	arCOG02274	K	-	Transcriptional regulator, contains HTH domain	transcription regulator	Haloferax larsenii		774		COG3413	General function prediction only	CytoPlasmic
ORF_0315	93972-Chr01	310202	312799	303	-	866	halo.00286	arCOG01576	P	ZntA	Cation transport ATPase	heavy metal translocating P-type ATPase	Halobacterium sp. DL1	Copper Transport System, Copper homeostasis	2598	K17686	COG2217	Inorganic ion transport and metabolism	Transmembrane
ORF_0316	93972-Chr01	313102	313707	83	-	202	halo.04035	arCOG01585	K	-	DNA-binding transcriptional regulator, Lrp family	ArsR family transcriptional regulator	Halococcus hamelinensis		606		COG1522	Transcription	CytoPlasmic
ORF_0317	93972-Chr01	313790	313936	119	+	49	halo.26945		S	-	Uncharacterized membrane protein	hypothetical protein			147				Transmembrane
ORF_0318	93972-Chr01	314055	315806	154	-	584	halo.03531	arCOG04100	I	CaiA	Acyl-CoA dehydrogenase	acyl-CoA dehydrogenase	Halogeometricum borinquense DSM 11551		1752		COG1960	Lipid metabolism	CytoPlasmic
ORF_0319	93972-Chr01	315960	316100	106	+	47	halo.28653		S	-	Uncharacterized protein	hypothetical protein			141				CytoPlasmic
ORF_0320	93972-Chr01	316206	316745	436	-	180	halo.00236	arCOG00682	X	-	Transposable element, IS605 OrfB family, contains RNAse H fold nuclease and Zn finger domains	transposase, IS605 OrfB family protein	Natrinema altunense		540		COG0675	DNA replication, recombination, and repair	CytoPlasmic
ORF_0321	93972-Chr01	317181	317924	141	+	248	halo.01563	arCOG01584	K	-	DNA-binding transcriptional regulator, Lrp family	lrp-type transcriptional regulator	Haloferax prahovense		744		COG1522	Transcription	CytoPlasmic
ORF_0322	93972-Chr01	318065	319687	241	+	541	halo.02478	arCOG04145	P	TrkG	Trk-type K+ transport system, membrane component	potassium transport system protein trkH1	Haloferax prahovense	Hyperosmotic potassium uptake, Potassium homeostasis, Potassium homeostasis, Transport system clustering with HemG	1623	K03498	COG0168	Inorganic ion transport and metabolism	Transmembrane
ORF_0323	93972-Chr01	319928	320590	36	+	221	halo.01303	arCOG01957	P	TrkA	TrkA, K+ transport system, NAD-binding component	TrkA domain-containing protein	Haloferax prahovense	Bacterial RNA-metabolizing Zn-dependent hydrolases, Hyperosmotic potassium uptake, Potassium homeostasis, Potassium homeostasis	663	K03499	COG0569	Inorganic ion transport and metabolism	CytoPlasmic
ORF_0324	93972-Chr01	320626	320868	250	-	81	halo.02682	arCOG00449	T	UspA	Nucleotide-binding protein, UspA family	hypothetical protein			243				CytoPlasmic
ORF_0325	93972-Chr01	321118	322368	236	+	417	halo.01209	arCOG09161	G	-	Peptidoglycan/xylan/chitin deacetylase, PgdA/CDA1 family	conserved hypothetical protein	Halogranum salarium		1251		COG0726	Carbohydrate transport and metabolism	LipoProtein
ORF_0326	93972-Chr01	322604	324289	-7	+	562	halo.01233	arCOG02055	P	CysI	Sulfite reductase, beta subunit (hemoprotein)	nitrite and sulfite reductase 4Fe-4S domain-containing protein	Halorhabdus utahensis DSM 12940	Nitrate and nitrite ammonification	1686	K00366	COG0155	Inorganic ion transport and metabolism	CytoPlasmic
ORF_0327	93972-Chr01	324282	325652	70	+	457	halo.03246	arCOG02650	C	FrhB	Coenzyme F420-reducing hydrogenase, beta subunit	coenzyme F420-reducing hydrogenase subunit beta	Haloferax mediterranei ATCC 33500	Anaerobic respiratory reductases	1371	K00441	COG1035	Energy production and conversion	CytoPlasmic
ORF_0328	93972-Chr01	325722	326639	1	+	306	halo.00119	arCOG01568	M	MscS	Small-conductance mechanosensitive channel	mechanosensitive ion channel protein MscS	Halococcus thailandensis		918	K03442	COG3264	Cell envelope biogenesis, outer membrane	Transmembrane
ORF_0329	93972-Chr01	326640	327827	-10	-	396	halo.03490	arCOG00613	H	LldD/Idi	FMN-dependent dehydrogenase, includes L-lactate dehydrogenase and type II isopentenyl diphosphate isomerase	FMN-dependent alpha-hydroxy acid dehydrogenase	Halococcus hamelinensis	Pyruvate metabolism II: acetyl-CoA, acetogenesis from pyruvate	1188	K01823	COG1304	Energy production and conversion	CytoPlasmic
ORF_0330	93972-Chr01	327817	328386	85	-	190	halo.04353	arCOG01843	I	-	Sterol carrier protein	conserved hypothetical protein	Natrialba asiatica		570				CytoPlasmic
ORF_0331	93972-Chr01	328471	329580	31	-	370	halo.02372	arCOG01000	E	PepP	Xaa-Pro aminopeptidase	peptidase	Halogranum salarium	Protein degradation	1110	K01271	COG0006	Amino acid transport and metabolism	CytoPlasmic
ORF_0332	93972-Chr01	329611	330270	110	-	220	halo.03255	arCOG02280	K	-	Transcriptional regulator, contains HTH domain	Bacterio-opsin activator domain-containing protein	Haloferax mucosum		660	K06930	COG3413	General function prediction only	CytoPlasmic
ORF_0333	93972-Chr01	330380	331318	-3	+	313	halo.01461	arCOG01940	H	BirA	Biotin-(acetyl-CoA carboxylase) ligase	biotin--acetyl-CoA-carboxylase ligase	Haloarcula amylolytica	Biotin biosynthesis, Biotin biosynthesis, Biotin synthesis cluster, Biotin synthesis cluster	939	K03524	COG0340	Coenzyme metabolism	CytoPlasmic
ORF_0334	93972-Chr01	331315	332505	-13	-	397	halo.01780	arCOG06169	Q	-	Arylsulfotransferase family protein	conserved hypothetical protein	Haladaptatus paucihalophilus		1191				CytoPlasmic
ORF_0335	93972-Chr01	332492	332638	251	+	49	halo.15050		S	-	Uncharacterized protein	hypothetical protein			147				CytoPlasmic
ORF_0336	93972-Chr01	332889	333605	167	+	239	halo.02251	arCOG00302	F	YciV	5'-3' exoribonuclease TrpH/YciV (RNase AM), contains PHP domain	histidinol phosphatase	Halogranum salarium		717		COG0613	General function prediction only	CytoPlasmic
ORF_0337	93972-Chr01	333772	335775	10	+	668	halo.00404	arCOG04199	I	FAA1	Long-chain acyl-CoA synthetase (AMP-forming)	AMP-dependent synthetase and ligase	Halococcus morrhuae	Biotin biosynthesis, Biotin synthesis cluster, Fatty acid metabolism cluster	2004	K01897	COG1022	Lipid metabolism	CytoPlasmic
ORF_0338	93972-Chr01	335785	336438	102	-	218	halo.00276	arCOG02274	K	-	Transcriptional regulator, contains HTH domain	DNA binding protein	Halococcus thailandensis		654		COG3413	General function prediction only	CytoPlasmic
ORF_0339	93972-Chr01	336540	336932	100	-	131	halo.01276	arCOG04667	S	-	Uncharacterized protein	conserved hypothetical protein	Halococcus morrhuae		393				CytoPlasmic
ORF_0340	93972-Chr01	337032	337226	3	-	65	halo.00020	arCOG02984	K	CspC	Cold shock protein, CspA family	cold-shock DNA-binding domain-containing protein	halophilic archaeon DL31		195	K03704	COG1278	Transcription	CytoPlasmic
ORF_0341	93972-Chr01	337229	337423	3	-	65	halo.00020	arCOG02984	K	CspC	Cold shock protein, CspA family	cold-shock DNA-binding domain-containing protein	halophilic archaeon DL31		195	K03704	COG1278	Transcription	CytoPlasmic
ORF_0342	93972-Chr01	337426	337620	3	-	65	halo.00020	arCOG02984	K	CspC	Cold shock protein, CspA family	cold-shock DNA-binding domain-containing protein	halophilic archaeon DL31		195	K03704	COG1278	Transcription	CytoPlasmic
ORF_0343	93972-Chr01	337623	337817	103	-	65	halo.00020	arCOG02984	K	CspC	Cold shock protein, CspA family	cold shock protein	Natronomonas moolapensis 8.8.11		195	K03704	COG1278	Transcription	CytoPlasmic
ORF_0344	93972-Chr01	337920	338810	2	+	297	halo.00683	arCOG01532	I	UppS	Undecaprenyl pyrophosphate synthase	tritrans,polycis-undecaprenyl-diphosphate synthase	Natronomonas moolapensis 8.8.11	CBSS-83331.1.peg.3039, Isoprenoid Biosynthesis, Isoprenoinds for Quinones, Polyprenyl Diphosphate Biosynthesis	891	K15888	COG0020	Lipid metabolism	CytoPlasmic
ORF_0345	93972-Chr01	338812	339420	104	-	203	halo.00784	arCOG01532	I	UppS	Undecaprenyl pyrophosphate synthase	Di-trans,poly-cis-decaprenylcistransferase	Halobacterium sp. DL1	CBSS-83331.1.peg.3039, Isoprenoid Biosynthesis, Isoprenoinds for Quinones, Polyprenyl Diphosphate Biosynthesis	609	K00806	COG0020	Lipid metabolism	CytoPlasmic
ORF_0346	93972-Chr01	339524	340912	-3	+	463	halo.01167	arCOG02245	I	-	Cytidylyltransferase family enzyme	conserved hypothetical protein	Natronorubrum sulfidifaciens		1389		COG1836	Function unknown	Transmembrane
ORF_0347	93972-Chr01	340909	341364	-3	+	152	halo.02367	arCOG00833	R	RimI	Acetyltransferase (GNAT) family	Pab N-terminal acetyltransferase	Halococcus saccharolyticus	Bacterial RNA-metabolizing Zn-dependent hydrolases	456		COG0456	General function prediction only	CytoPlasmic
ORF_0348	93972-Chr01	341361	342578	278	-	406	halo.00744	arCOG04281	L	DnaG	DNA primase (bacterial type)	DNA primase	Halalkalicoccus jeotgali B3	Macromolecular synthesis operon	1218		COG0358	DNA replication, recombination, and repair	CytoPlasmic
ORF_0349	93972-Chr01	342856	344124	291	+	423	halo.00220	arCOG01000	E	PepP	Xaa-Pro aminopeptidase	aminopeptidase	Haloterrigena limicola		1269		COG0006	Amino acid transport and metabolism	CytoPlasmic
ORF_0350	93972-Chr01	344415	344729	141	-	105	halo.06693	arCOG06154	S	-	Uncharacterized protein	hypothetical protein			315				CytoPlasmic
ORF_0351	93972-Chr01	344870	346144	-3	+	425	halo.01146	arCOG01510	L	RPA1	Single-stranded DNA-binding replication protein A (RPA), large (70 kD) subunit or related ssDNA-binding protein	replication factor A	Halovivax asiaticus		1275	K07466	COG1599	DNA replication, recombination, and repair	CytoPlasmic
ORF_0352	93972-Chr01	346141	347688	0	+	516	halo.01626	arCOG02258	L	-	RPA family protein, a subunit of RPA complex in P.furiosus	Glycerol dehydrogenase (EC 1.1.1.6)	Halococcus hamelinensis	Respiratory dehydrogenases 1	1548	K09746	COG3390	Function unknown	CytoPlasmic
ORF_0353	93972-Chr01	347688	348449	55	+	254	halo.01032	arCOG01150	R	-	Phosphohydrolase, Icc/MPP superfamily	metallophosphoesterase	Halococcus salifodinae		762	K06953	COG1407	General function prediction only	CytoPlasmic
ORF_0354	93972-Chr01	348504	348662	106	-	53	halo.00192	arCOG06428	S	-	Zinc finger protein	small CPxCG-related zinc finger protein	Natronomonas pharaonis DSM 2160		159				CytoPlasmic
ORF_0355	93972-Chr01	348768	349016	49	-	83	halo.00147	arCOG02608	O	GrxC	Glutaredoxin	glutaredoxin	Halobiforma lacisalsi		249		COG0695	Posttranslational modification, protein turnover, chaperones	CytoPlasmic
ORF_0356	93972-Chr01	349065	349811	-3	-	249	halo.01080	arCOG00860	I	-	Isopentenyl phosphate kinase, enzyme of modified mevalonate pathway	aspartate/glutamate/uridylate kinase	Halobacterium sp. DL1	Archaeal lipids, Isoprenoid Biosynthesis	747	K06981	COG1608	General function prediction only	CytoPlasmic
ORF_0357	93972-Chr01	349808	350800	127	-	331	halo.00931	arCOG01028	I	ERG12	Mevalonate kinase	mevalonate kinase	Natronomonas moolapensis 8.8.11	Archaeal lipids, Isoprenoid Biosynthesis, Mevalonate Branch of Isoprenoid Biosynthesis	993	K00869	COG1577	Lipid metabolism	CytoPlasmic
ORF_0358	93972-Chr01	350927	351658	-3	-	244	halo.00909	arCOG04245	J	RpsB	Ribosomal protein S2	30S ribosomal protein S2	Natronomonas moolapensis 8.8.11	Ribosome SSU eukaryotic and archaeal	732	K02967	COG0052	Translation, ribosomal structure and biogenesis	CytoPlasmic
ORF_0359	93972-Chr01	351655	352851	-3	-	399	halo.00393	arCOG01169	G	Eno	Enolase	phosphopyruvate hydratase	Natronomonas pharaonis DSM 2160	Entner-Doudoroff Pathway, Glycolysis and Gluconeogenesis, Glycolysis and Gluconeogenesis, including Archaeal enzymes	1197	K01689	COG0148	Carbohydrate transport and metabolism	CytoPlasmic
ORF_0360	93972-Chr01	352848	353030	6	-	61	halo.00881	arCOG01268	K	Rpo6/RpoZ	DNA-directed RNA polymerase subunit K/omega	DNA-directed RNA polymerase subunit K/omega	Natronobacterium gregoryi SP2	RNA polymerase archaeal	183	K03055	COG1758	Transcription	CytoPlasmic
ORF_0361	93972-Chr01	353036	353230	13	-	65	halo.00975	arCOG04244	K	RPB10	DNA-directed RNA polymerase, subunit N (RpoN/RPB10)	DNA-directed RNA polymerase subunit N	Natronomonas moolapensis 8.8.11	RNA polymerase archaeal	195	K03058	COG1644	Transcription	CytoPlasmic
ORF_0362	93972-Chr01	353243	353641	-6	-	133	halo.00857	arCOG04243	J	RpsI	Ribosomal protein S9	30S ribosomal protein S9	Halovivax asiaticus	Ribosome SSU eukaryotic and archaeal	399	K02996	COG0103	Translation, ribosomal structure and biogenesis	CytoPlasmic
ORF_0363	93972-Chr01	353635	354072	-3	-	146	halo.00896	arCOG04242	J	RplM	Ribosomal protein L13	50S ribosomal protein L13	Halogranum salarium		438	K02871	COG0102	Translation, ribosomal structure and biogenesis	CytoPlasmic
ORF_0364	93972-Chr01	354069	354416	226	-	116	halo.01888	arCOG00780	J	RPL18A	Ribosomal protein L18E	50S ribosomal protein L18e	Natronomonas pharaonis DSM 2160		348	K02883	COG1727	Translation, ribosomal structure and biogenesis	CytoPlasmic
ORF_0365	93972-Chr01	354642	355454	2	-	271	halo.01831	arCOG04241	K	RpoA/Rpo1	DNA-directed RNA polymerase subunit D	DNA-directed RNA polymerase subunit D	Haladaptatus paucihalophilus	RNA polymerase archaeal	813	K03047	COG0202	Transcription	CytoPlasmic
ORF_0366	93972-Chr01	355456	355845	0	-	130	halo.01854	arCOG04240	J	RpsK	Ribosomal protein S11	30S ribosomal protein S11	Halococcus salifodinae	Nucleolar protein complex, Ribosome SSU eukaryotic and archaeal	390	K02948	COG0100	Translation, ribosomal structure and biogenesis	CytoPlasmic
ORF_0367	93972-Chr01	355845	356372	0	-	176	halo.00738	arCOG04239	J	RpsD	Ribosomal protein S4 or related protein	30S ribosomal protein S4P	Halalkalicoccus jeotgali B3	Ribosome SSU eukaryotic and archaeal	528	K02986	COG0522	Translation, ribosomal structure and biogenesis	CytoPlasmic
ORF_0368	93972-Chr01	356372	356863	350	-	164	halo.00758	arCOG01722	J	RpsM	Ribosomal protein S13	30S ribosomal protein S13	Haladaptatus paucihalophilus	Ribosome SSU eukaryotic and archaeal	492	K02952	COG0099	Translation, ribosomal structure and biogenesis	CytoPlasmic
ORF_0369	93972-Chr01	357213	357683	14	+	157	halo.04829	arCOG09129	S	-	Uncharacterized membrane protein	hypothetical protein			471				Transmembrane
ORF_0370	93972-Chr01	357697	358722	35	-	342	halo.00712	arCOG00930	H	MoaA	GTP 3',8-cyclase (molybdenum cofactor biosynthesis protein MoaA)	molybdenum cofactor biosynthesis protein A	Haloterrigena salina	Molybdenum cofactor biosynthesis, ar-104-EC Molybdenum cofactor biosynthesis moaABCDE	1026	K03639	COG2896	Coenzyme metabolism	CytoPlasmic
ORF_0371	93972-Chr01	358757	359812	-3	+	352	halo.00141	arCOG00585	O	Mrp	Fe-S cluster carrier ATPase, Mrp/ApbC/NBP35 family	ATP-binding protein Mrp 1	Halalkalicoccus jeotgali B3		1056	K03593	COG0489	Cell division and chromosome partitioning	CytoPlasmic
ORF_0372	93972-Chr01	359809	360042	2	+	78	halo.02304	arCOG06406	S	-	Uncharacterized protein	conserved hypothetical protein	Natronomonas pharaonis DSM 2160		234				CytoPlasmic
ORF_0373	93972-Chr01	360044	362275	50	-	744	halo.00617	arCOG04736	U	TatC	Sec-independent protein secretion pathway component TatC	Sec-independent periplasmic protein translocase	Haloarcula sinaiiensis	Cluster-based Subsystem Grouping Hypotheticals - perhaps Proteosome Related, Twin-arginine translocation system	2232	K03118	COG0805	Intracellular trafficking and secretion	Transmembrane
ORF_0374	93972-Chr01	362325	364190	101	-	622	halo.00073	arCOG00237	P	CitT	Di- and tricarboxylate transporter	arsenite transport protein	Halalkalicoccus jeotgali B3	Cysteine Biosynthesis	1866		COG0471	Inorganic ion transport and metabolism	Transmembrane
ORF_0375	93972-Chr01	364291	365055	102	-	255	halo.00304	arCOG00235	Q	MhpD	2-keto-4-pentenoate hydratase/2-oxohepta-3-ene-1,7-dioic acid hydratase (catechol pathway)	5-oxopent-3-ene-1,2,5-tricarboxylate decarboxylase	Halosimplex carlsbadense		765		COG0179	Secondary metabolites biosynthesis, transport, and catabolism	CytoPlasmic
ORF_0376	93972-Chr01	365157	365864	62	+	236	halo.00978	arCOG00497	R	-	Zn-dependent hydrolase of the beta-lactamase fold	conserved hypothetical protein	Haloferax mucosum		708		COG2220	General function prediction only	CytoPlasmic
ORF_0377	93972-Chr01	365926	366324	43	+	133	halo.01057	arCOG03687	O	-	Predicted redox protein, regulator of disulfide bond formation	redox protein, regulator of disulfide bond formation	Halogeometricum borinquense DSM 11551		399		COG1764	Posttranslational modification, protein turnover, chaperones	CytoPlasmic
ORF_0378	93972-Chr01	366367	366801	51	+	145	halo.01247	arCOG04569	S	-	Uncharacterized protein	conserved hypothetical protein	Halococcus morrhuae		435				CytoPlasmic
ORF_0379	93972-Chr01	366852	367367	-3	+	172	halo.02112	arCOG04545	S	-	Uncharacterized protein	conserved hypothetical protein	Haloferax mediterranei ATCC 33500		516				CytoPlasmic
ORF_0380	93972-Chr01	367364	368095	449	+	244	halo.01078	arCOG01018	J	TrmJ	tRNA C32,U32 (ribose-2'-O)-methylase TrmJ or a related methyltransferase	RNA methyltransferase	Halosimplex carlsbadense	RNA methylation, rRNA modification Archaea, tRNA modification Bacteria	732		COG0565	Translation, ribosomal structure and biogenesis	CytoPlasmic
ORF_0381	93972-Chr01	368544	368720	196	+	59	halo.22549		S	-	Uncharacterized protein	hypothetical protein			177				CytoPlasmic
ORF_0382	93972-Chr01	368916	369269	-3	+	118	halo.01605	arCOG04560	O	IscA	Fe-S cluster assembly iron-binding protein IscA	iron-sulfur cluster assembly accessory protein	Halococcus hamelinensis	Iron-sulfur cluster assembly	354	K13628	COG0316	Function unknown	CytoPlasmic
ORF_0383	93972-Chr01	369266	369466	87	-	67	halo.01224	arCOG04561	R	-	Flavin-binding protein dodecin	Dodecin (COG3360) Flavin-binding	Natrialba taiwanensis		201	K09165	COG3360	Function unknown	CytoPlasmic
ORF_0384	93972-Chr01	369553	369747	2	+	65	halo.01223	arCOG04576	S	-	Zn finger domain containing protein	conserved hypothetical protein	Halorubrum arcis		195				CytoPlasmic
ORF_0385	93972-Chr01	369749	370048	119	+	100	halo.02646	arCOG04231	P	CutA	Uncharacterized protein involved in tolerance to divalent cations	CutA1 divalent ion tolerance protein	Natrialba aegyptia	Copper homeostasis: copper tolerance	300	K03926	COG1324	Inorganic ion transport and metabolism	CytoPlasmic
ORF_0386	93972-Chr01	370167	370541	-9	+	125	halo.03751	arCOG10929	S	-	Uncharacterized protein	hypothetical protein			375				CytoPlasmic
ORF_0387	93972-Chr01	370532	371299	54	-	256	halo.00995	arCOG03130	L	-	Predicted exonuclease, contains RNaseH-like domain	3'-5' exonuclease	Halorubrum kocurii		768	K07502	COG3359	DNA replication, recombination, and repair	CytoPlasmic
ORF_0388	93972-Chr01	371353	371886	35	-	178	halo.00042	arCOG00842	J	RimL	Acetyltransferase, RimL family	GCN5-related N-acetyltransferase	Halobiforma lacisalsi		534	K03817	COG1670	Translation, ribosomal structure and biogenesis	CytoPlasmic
ORF_0389	93972-Chr01	371921	372592	52	-	224	halo.00267	arCOG02099	K	TroR	Mn-dependent transcriptional regulator (DtxR family)	iron (metal) dependent repressor, DtxR family protein	Halorubrum lipolyticum		672	K03709	COG1321	Transcription	CytoPlasmic
ORF_0390	93972-Chr01	372644	373642	107	-	333	halo.00467	arCOG04565	S	-	Predicted membrane protein, DUF368 family	conserved hypothetical protein	Halococcus saccharolyticus		999	K08974	COG2035	Function unknown	Transmembrane
ORF_0391	93972-Chr01	373749	376496	97	-	916	halo.00584	arCOG02043	M	AglS	Dolichol phosphate-mannose mannosyltransferase	oligosaccharyltransferase AglB	Haladaptatus paucihalophilus		2748	K07151	COG1287	General function prediction only	Transmembrane
ORF_0392	93972-Chr01	376593	377573	-30	+	327	halo.00056	arCOG01387	M	-	Glycosyl transferase family 2	succinoglycan biosynthesis protein	Haloarcula vallismortis		981		COG1216	General function prediction only	CytoPlasmic
ORF_0393	93972-Chr01	377543	378385	42	-	281	halo.00547	arCOG02038	K	-	Sugar-specific transcriptional regulator TrmB	sugar-specific transcriptional regulator	Halococcus salifodinae		843		COG1378	Transcription	CytoPlasmic
ORF_0394	93972-Chr01	378427	378792	-3	-	122	halo.00427	arCOG04614	R	-	OB-fold domain and Zn-ribbon containing protein, possible acyl-CoA-binding protein	conserved hypothetical protein	Natrinema altunense		366	K07068	COG1545	General function prediction only	CytoPlasmic
ORF_0395	93972-Chr01	378789	379943	2	-	385	halo.00448	arCOG01278	I	PaaJ	Acetyl-CoA acetyltransferase	acetyl-CoA acetyltransferase	Halococcus salifodinae		1155	K00626	COG0183	Lipid metabolism	CytoPlasmic
ORF_0396	93972-Chr01	379945	380307	54	-	121	halo.06427	arCOG04544	S	-	Uncharacterized protein in acc operon	hypothetical protein			363				CytoPlasmic
ORF_0397	93972-Chr01	380361	381947	5	-	529	halo.00345	arCOG02705	I	-	Acetyl-CoA carboxylase, carboxyltransferase component	acetyl-CoA carboxylase alpha subunit	Haloarcula argentinensis	Fatty Acid Biosynthesis FASII, Fatty Acid Biosynthesis FASII	1587	K19312	COG4799	Lipid metabolism	CytoPlasmic
ORF_0398	93972-Chr01	381952	382698	280	-	249	halo.01320	arCOG01259	I	FabG	Short-chain alcohol dehydrogenase	3-oxoacyl-CoA reductase/3-oxoacyl-[acyl-carrier protein] reductase	Halococcus morrhuae	CBSS-246196.1.peg.364, Fatty Acid Biosynthesis FASII	747	K00059	COG1028	Secondary metabolites biosynthesis, transport, and catabolism / General function prediction only	CytoPlasmic
ORF_0399	93972-Chr01	382978	384144	31	+	389	halo.01794	arCOG06245	R	-	Reversibly glycosylated polypeptide (RGP) family protein	Alpha-1,4-glucan-protein synthase, UDP-forming	Natrinema altunense		1167	K13379			CytoPlasmic
ORF_0400	93972-Chr01	384175	386349	6	+	725	halo.01806	arCOG04615	M	ArnT	Glycosyltransferase of PMT family	conserved hypothetical protein	Haladaptatus paucihalophilus		2175		COG1807	Cell envelope biogenesis, outer membrane	Transmembrane
ORF_0401	93972-Chr01	386355	387056	275	-	234	halo.01891	arCOG00895	M	-	Glycosyl transferase family 2	glycosyl transferase family 2	Halorubrum californiense		702		COG0463	Cell envelope biogenesis, outer membrane	CytoPlasmic
ORF_0402	93972-Chr01	387331	387720	39	+	130	halo.02953	arCOG03828	K	-	Predicted trancriptional regulator, ArsR family	hypothetical protein			390				CytoPlasmic
ORF_0403	93972-Chr01	387759	388589	18	+	277	halo.02212	arCOG01619	R	ARA1	Aldo/keto reductase, related to diketogulonate reductase	aldo/keto reductase family oxidoreductase	Halococcus thailandensis		831		COG0656	General function prediction only	CytoPlasmic
ORF_0404	93972-Chr01	388607	388939	0	-	111	halo.00735	arCOG04783	P	TrkA	TrkA, K+ transport system, NAD-binding component	conserved hypothetical protein	Halalkalicoccus jeotgali B3		333				CytoPlasmic
ORF_0405	93972-Chr01	388939	389856	0	-	306	halo.00910	arCOG00085	F	GuaA	GMP synthase, PP-ATPase domain/subunit	GMP synthase	Halogeometricum borinquense DSM 11551	GMP synthase, Purine conversions, Purine salvage cluster	918	K01951	COG0519	Nucleotide transport and metabolism	CytoPlasmic
ORF_0406	93972-Chr01	389856	391493	83	-	546	halo.01163	arCOG00063	F	PyrG	CTP synthase (UTP-ammonia lyase)	CTP synthetase	Halalkalicoccus jeotgali	pyrimidine conversions	1638	K01937	COG0504	Nucleotide transport and metabolism	CytoPlasmic
ORF_0407	93972-Chr01	391576	392181	48	-	202	halo.01307	arCOG01652	R	-	Alpha/beta superfamily hydrolase	conserved hypothetical protein	Natrialba hulunbeirensis		606	K07018	COG2945	General function prediction only	CytoPlasmic
ORF_0408	93972-Chr01	392229	393044	929	+	272	halo.01274	arCOG04782	K	PspA	Phage shock protein A	phage-shock protein	Halogranum salarium		816	K03969	COG1842	Transcription / Signal transduction mechanisms	CytoPlasmic
ORF_0409	93972-Chr01	393973	395070	-31	+	366	halo.04876	arCOG08190	M	RfaL	O-antigen ligase related enzyme	polysaccharide deacetylase	Halococcus saccharolyticus		1098				Transmembrane
ORF_0410	93972-Chr01	395039	396130	63	-	364	halo.03247	arCOG04796	M	RfaG	Glycosyltransferase	group 1 glycosyl transferase	Natrinema altunense		1092		COG0438	Cell envelope biogenesis, outer membrane	CytoPlasmic
ORF_0411	93972-Chr01	396193	397620	113	-	476	halo.00081	arCOG02209	M	AglR	MATE family membrane protein, Rfbx family, flippase	polysaccharide biosynthesis protein	Natrinema gari		1428		COG2244	General function prediction only	Transmembrane
ORF_0412	93972-Chr01	397733	399667	146	-	645	halo.00707	arCOG00401	J	ThrS	Threonyl-tRNA synthetase	threonyl-tRNA ligase	Halococcus morrhuae	tRNA aminoacylation, Thr	1935	K01868	COG0441	Translation, ribosomal structure and biogenesis	CytoPlasmic
ORF_0413	93972-Chr01	399813	400313	154	-	167	halo.00108	arCOG07982	S	-	Uncharacterized protein	conserved hypothetical protein	Halosimplex carlsbadense		501				CytoPlasmic
ORF_0414	93972-Chr01	400467	400811	134	-	115	halo.01171	arCOG04781	S	-	Uncharacterized protein	conserved hypothetical protein	Halalkalicoccus jeotgali B3		345				CytoPlasmic
ORF_0415	93972-Chr01	400945	401601	100	+	219	halo.02798	arCOG02940	S	-	Uncharacterized membrane protein, DUF1405 family	conserved hypothetical protein	Haloarcula hispanica ATCC 33960		657		COG4347	Function unknown	Transmembrane
ORF_0416	93972-Chr01	401701	402591	289	+	297	halo.14720	arCOG03053	N	-	Potential component of type IV pili like system	conserved hypothetical protein	Salinarchaeum sp. Harcht-Bsk1		891				ExtraCellular
ORF_0417	93972-Chr01	402880	403563	1	+	228	halo.01883	arCOG01684	K	-	Heat shock transcriptional regulator, ArsR family	ArsR family transcriptional regulator	Halogeometricum borinquense DSM 11551		684	K07721	COG1777	Transcription	CytoPlasmic
ORF_0418	93972-Chr01	403564	403971	116	-	136	halo.14722	arCOG06372	S	-	Uncharacterized membrane protein	hypothetical protein			408				Transmembrane
ORF_0419	93972-Chr01	404087	405331	-9	+	415	halo.00848	arCOG01924	E	AnsB	L-asparaginase/archaeal Glu-tRNAGln amidotransferase subunit D	glutamyl-tRNA(Gln) amidotransferase	Haladaptatus paucihalophilus	tRNA aminoacylation, Glu and Gln	1245	K09482	COG0252	Amino acid transport and metabolism / Translation, ribosomal structure and biogenesis	CytoPlasmic
ORF_0420	93972-Chr01	405322	406233	34	+	304	halo.01627	arCOG00845	K	WecD	Acetyltransferase (GNAT) family	conserved hypothetical protein	Halococcus morrhuae		912				CytoPlasmic
ORF_0421	93972-Chr01	406267	406662	1	+	132	halo.00355	arCOG00777	Q	PaaI	HGG motif-containing thioesterase, possibly involved in aromatic compounds catabolism	thioesterase	Haloarcula vallismortis		396		COG2050	Secondary metabolites biosynthesis, transport, and catabolism	CytoPlasmic
ORF_0422	93972-Chr01	406663	407676	58	-	338	halo.03653	arCOG02410	C	Mer	Coenzyme F420-dependent N5,N10-methylene tetrahydromethanopterin reductase or related flavin-dependent oxidoreductase	flavin-dependent oxidoreductase, F420-dependent methylene-tetrahydromethanopterin reductase	Halococcus thailandensis		1014		COG2141	Energy production and conversion	CytoPlasmic
ORF_0423	93972-Chr01	407734	408546	213	-	271	halo.00871	arCOG04399	K	-	Predicted transcriptional regulator	MarR family transcriptional regulator MJ0558	haloarchaeon 3A1_DGR		813	K07730	COG1497	Transcription	CytoPlasmic
ORF_0424	93972-Chr01	408759	409232	-3	+	158	halo.02387	arCOG00977	H	CobL	Precorrin-6B methylase 2	precorrin-8W decarboxylase	Haloferax	Coenzyme B12 biosynthesis	474	K02191	COG2242	Coenzyme metabolism	CytoPlasmic
ORF_0425	93972-Chr01	409229	409936	-7	+	236	halo.02278	arCOG00648	H	CobF	Precorrin-2 methylase	cobalt-precorrin-2 C(20)-methyltransferase	Halosarcina pallida	Cobalamin synthesis, Coenzyme B12 biosynthesis	708	K03394	COG2243	Coenzyme metabolism	CytoPlasmic
ORF_0426	93972-Chr01	409929	410729	-3	+	267	halo.02392	arCOG00645	H	CobM	Precorrin-4 methylase	precorrin-4 C(11)-methyltransferase	Haloferax mediterranei ATCC 33500	Cobalamin synthesis, Coenzyme B12 biosynthesis	801	K05936	COG2875	Coenzyme metabolism	CytoPlasmic
ORF_0427	93972-Chr01	410726	411679	-3	+	318	halo.02316	arCOG00651	H	CbiG	Cobalamin biosynthesis protein CbiG	cobalamin biosynthesis protein CbiG	Natronomonas pharaonis DSM 2160	Cobalamin synthesis, Coenzyme B12 biosynthesis	954	K02189	COG2073	Coenzyme metabolism	CytoPlasmic
ORF_0428	93972-Chr01	411676	412551	8	+	292	halo.02418	arCOG00647	H	CobJ	Precorrin-3B methylase	precorrin-3B C17-methyltransferase 1	Natronomonas pharaonis DSM 2160	Cobalamin synthesis, Coenzyme B12 biosynthesis	876	K05934	COG1010	Coenzyme metabolism	CytoPlasmic
ORF_0429	93972-Chr01	412559	413452	-10	+	298	halo.02395	arCOG00647	H	CobJ	Precorrin-3B methylase	precorrin-3B C(17)-methyltransferase	Halomicrobium mukohataei DSM 12286	Cobalamin synthesis, Coenzyme B12 biosynthesis	894	K05934	COG1010	Coenzyme metabolism	CytoPlasmic
ORF_0430	93972-Chr01	413442	413678	-7	+	79	halo.02079	arCOG00349	C	Fer	Ferredoxin	conserved hypothetical protein	Halococcus salifodinae		237				CytoPlasmic
ORF_0431	93972-Chr01	413671	414378	-3	+	236	halo.02518	arCOG04749	S	-	Uncharacterized protein in cobalamin operon	cobalamin operon protein	Halosarcina pallida		708				CytoPlasmic
ORF_0432	93972-Chr01	414375	415586	-10	+	404	halo.02678	arCOG04750	P	-	Sirohydrochlorin iron chelatase fused to [2Fe-2S] Ferredoxin	cobalamin (vitamin B12) biosynthesis CbiX protein	Halococcus thailandensis	A hypothetical implication in coenzyme B12 biosynthesis, Coenzyme B12 biosynthesis, Coenzyme B12 biosynthesis	1212		COG2138	Function unknown	CytoPlasmic
ORF_0433	93972-Chr01	415576	415947	177	+	124	halo.02472	arCOG04752	S	-	Uncharacterized protein in cobalamin operon, DUF3209 family	conserved hypothetical protein	Halococcus thailandensis	A hypothetical implication in coenzyme B12 biosynthesis	372				CytoPlasmic
ORF_0434	93972-Chr01	416124	417023	-7	+	300	halo.01415	arCOG00196	V	CcmA	ABC-type multidrug transport system, ATPase component	ABC transporter-like protein	Natrialba asiatica		900	K01990	COG1131	Defense mechanisms	CytoPlasmic
ORF_0435	93972-Chr01	417016	417801	1	+	262	halo.00520	arCOG08617	O	NosY	ABC-type transport system involved in multi-copper enzyme maturation, permease component	ABC-type transport system, permease component	Halosimplex carlsbadense		786				Transmembrane
ORF_0436	93972-Chr01	417802	418305	95	-	168	halo.04005	arCOG09254	S	-	Uncharacterized membrane protein	conserved hypothetical protein	Halogranum salarium		504				Transmembrane
ORF_0437	93972-Chr01	418400	419074	-9	-	225	halo.03013	arCOG06353	P	-	Probable cobalt transporter subunit, CbtA	cobalt transporter CbtA	Halosarcina pallida	Coenzyme B12 biosynthesis, Transport of Nickel and Cobalt	675				Transmembrane
ORF_0438	93972-Chr01	419065	419244	59	-	60	halo.03003	arCOG06354	P	-	Cobalt transporter subunit, CbtB	conserved hypothetical protein	Haloferax prahovense		180				Transmembrane
ORF_0439	93972-Chr01	419303	421237	35	-	645	halo.02215	arCOG00438	R	-	AAA family ATPase	protporphyrin IX magnesium chelatase	Halococcus thailandensis	Coenzyme B12 biosynthesis, Coenzyme B12 biosynthesis	1935	K03404	COG1239	Coenzyme metabolism	CytoPlasmic
ORF_0440	93972-Chr01	421272	425060	-3	+	1263	halo.02410	arCOG03022	H	CobN	Cobalamin biosynthesis protein CobN or related Mg-chelatase	cobaltochelatase	Halomicrobium mukohataei DSM 12286	Coenzyme B12 biosynthesis	3789	K02230	COG1429	Coenzyme metabolism	CytoPlasmic
ORF_0441	93972-Chr01	425057	425746	-7	+	230	halo.02382	arCOG02247	H	CobH	Precorrin isomerase	precorrin-8X methylmutase	Halococcus saccharolyticus	Cobalamin synthesis, Coenzyme B12 biosynthesis	690	K06042	COG2082	Coenzyme metabolism	CytoPlasmic
ORF_0442	93972-Chr01	425739	426485	-49	+	249	halo.02171	arCOG00650	H	CobL	Precorrin-6B methylase 1	cobalt-precorrin-6Y C(5)-methyltransferase	Halosarcina pallida	Coenzyme B12 biosynthesis	747	K03399	COG2241	Coenzyme metabolism	CytoPlasmic
ORF_0443	93972-Chr01	426436	427269	240	-	278	halo.03549	arCOG02246	H	CfbA	Sirohydrochlorin ferrochelatase, coenzyme F430 biosynthesis enzyme	cobalamin (vitamin B12) biosynthesis CbiX protein	Halococcus thailandensis		834				CytoPlasmic
ORF_0444	93972-Chr01	427509	428528	-3	+	340	halo.01568	arCOG04272	H	CobT	NaMN:DMB phosphoribosyltransferase	Nicotinate-nucleotide--dimethylbenzimidazole phosphoribosyltransferase (EC 2.4.2.21)	Halococcus thailandensis	Cobalamin synthesis, Coenzyme B12 biosynthesis	1020		COG2038	Coenzyme metabolism	CytoPlasmic
ORF_0446	93972-Chr01	428525	429823	1	+	433	halo.01694	arCOG00106	H	CfbB	Cobyrinic acid a,c-diamide synthase, coenzyme F430 biosynthesis enzyme	cobyrinic acid a,c-diamide synthase	Halorubrum saccharovorum	Cobalamin synthesis, Coenzyme B12 biosynthesis	1299	K02224	COG1797	Coenzyme metabolism	CytoPlasmic
ORF_0447	93972-Chr01	429824	430132	82	-	103	halo.02788	arCOG01084	R	MazG	Predicted pyrophosphatase	nucleotide pyrophosphohydrolase	Halococcus hamelinensis		309				CytoPlasmic
ORF_0448	93972-Chr01	430214	431062	275	+	283	halo.02313	arCOG09071	S	-	Uncharacterized membrane protein	hypothetical protein			849				Transmembrane
ORF_0449	93972-Chr01	431337	432311	141	-	325	halo.00188	arCOG01981	K	SUA7	Transcription initiation factor TFIIB, Brf1 subunit/Transcription initiation factor TFIIB	transcription initiation factor TFB	Haloferax	Inteins, RNA polymerase archaeal initiation factors	975		COG1405	Transcription	CytoPlasmic
ORF_0450	93972-Chr01	432452	433747	254	-	432	halo.00087	arCOG02264	S	-	Uncharacterized membrane protein	conserved hypothetical protein	Natrinema versiforme		1296		COG1808	Function unknown	Transmembrane
ORF_0451	93972-Chr01	434001	434519	383	+	173	halo.02224	arCOG06237	K	-	DNA-binding transcriptional regulator, Lrp family	putative transcriptional regulator, AsnC family protein	Haladaptatus paucihalophilus		519		COG1522	Transcription	CytoPlasmic
ORF_0452	93972-Chr01	434902	435657	60	-	252	halo.03068	arCOG02798	K	IclR	DNA-binding transcriptional regulator, IclR family	transcription regulator	Haloarcula argentinensis		756	K10973	COG1414	Transcription	CytoPlasmic
ORF_0453	93972-Chr01	435717	436580	12	-	288	halo.02453	arCOG00236	G	-	2-keto-3-deoxyarabinoate/xylonate dehydratase	fumarylacetoacetate hydrolase family protein	Haloarcula californiae	Gentisate degradation, Pterin carbinolamine dehydratase, Salicylate and gentisate catabolism	864	K14259	COG3970	General function prediction only	CytoPlasmic
ORF_0454	93972-Chr01	436592	438139	65	+	516	halo.02038	arCOG01252	C	PutA	Lactaldehyde dehydrogenase, Succinate semialdehyde dehydrogenase, α-ketoglutarate semialdehyde dehydrogenase or other NAD-dependent aldehyde dehydrogenase	Aldehyde Dehydrogenase	Haloterrigena salina	Methylglyoxal Metabolism, Methylglyoxal Metabolism, Pyruvate metabolism II: acetyl-CoA, acetogenesis from pyruvate	1548	K00128	COG1012	Energy production and conversion	CytoPlasmic
ORF_0455	93972-Chr01	438204	439439	386	+	412	halo.00193	arCOG01168	M	RspA	L-alanine-DL-glutamate epimerase or related enzyme of enolase superfamily	Galactonate dehydratase	Haloarcula japonica	D-gluconate and ketogluconates metabolism, Entner-Doudoroff Pathway	1236	K14275	COG4948	Cell envelope biogenesis, outer membrane / General function prediction only	CytoPlasmic
ORF_0456	93972-Chr01	439825	441135	169	+	437	halo.01367	arCOG00150	G	UgpB	ABC-type sugar transport system, periplasmic component	sugar ABC transporter substrate-binding protein	Haloferax gibbonsii		1311	K17315	COG1653	Carbohydrate transport and metabolism	CytoPlasmic
ORF_0457	93972-Chr01	441304	442125	4	+	274	halo.01992	arCOG00157	G	UgpA	ABC-type sugar transport system, permease component	sugar ABC transporter permease	Haloferax denitrificans		822	K17316	COG1175	Carbohydrate transport and metabolism	Transmembrane
ORF_0458	93972-Chr01	442129	443052	71	+	308	halo.01948	arCOG00159	G	UgpE	ABC-type sugar transport system, permease component	sugar ABC transporter permease	Natrialba asiatica		924	K17317	COG0395	Carbohydrate transport and metabolism	Transmembrane
ORF_0459	93972-Chr01	443123	444271	3	+	383	halo.00013	arCOG00177	E	PotA	ABC-type spermidine/putrescine transport system, ATPase component	ABC transporter related protein	Haloterrigena turkmenica DSM 5511	Glycerol and Glycerol-3-phosphate Uptake and Utilization	1149	K10112	COG3839	Carbohydrate transport and metabolism	CytoPlasmic
ORF_0460	93972-Chr01	444274	445047	95	-	258	halo.00006	arCOG01259	I	FabG	Short-chain alcohol dehydrogenase	short-chain family oxidoreductase	Haloferax sulfurifontis		774		COG1028	Secondary metabolites biosynthesis, transport, and catabolism / General function prediction only	CytoPlasmic
ORF_0461	93972-Chr01	445142	446185	72	+	348	halo.03574	arCOG01459	E	Tdh	Threonine dehydrogenase or related Zn-dependent dehydrogenase	L-threonine 3-dehydrogenase	Natrialba aegyptia		1044	K00008	COG1063	Amino acid transport and metabolism / General function prediction only	CytoPlasmic
ORF_0462	93972-Chr01	446257	447324	223	+	356	halo.00154	arCOG01622	R	MviM	Predicted dehydrogenase	oxidoreductase domain protein	Haloterrigena salina		1068	K14273	COG0673	General function prediction only	CytoPlasmic
ORF_0463	93972-Chr01	447547	448410	78	+	288	halo.02197	arCOG01267	I	FabG	Short-chain alcohol dehydrogenase	D-beta-hydroxybutyrate dehydrogenase	Haloterrigena limicola	Polyhydroxybutyrate metabolism	864	K00019	COG1028	Secondary metabolites biosynthesis, transport, and catabolism / General function prediction only	CytoPlasmic
ORF_0464	93972-Chr01	448488	449225	5	+	246	halo.04014	arCOG04147	P	SodA	Superoxide dismutase	superoxide dismutase	Natronococcus occultus SP4	Oxidative stress, Protection from Reactive Oxygen Species	738	K04564	COG0605	Inorganic ion transport and metabolism	CytoPlasmic
ORF_0465	93972-Chr01	449230	450789	-3	-	520	halo.01359	arCOG04145	P	TrkG	Trk-type K+ transport system, membrane component	TRK potassium uptake system protein TrkH	Halococcus hamelinensis	Hyperosmotic potassium uptake, Potassium homeostasis, Potassium homeostasis, Transport system clustering with HemG	1560	K03498	COG0168	Inorganic ion transport and metabolism	Transmembrane
ORF_0466	93972-Chr01	450786	452120	157	-	445	halo.00273	arCOG01959	P	TrkA	TrkA, K+ transport system, NAD-binding component	potassium transporter peripheral membrane component	Halococcus saccharolyticus	Bacterial RNA-metabolizing Zn-dependent hydrolases, Hyperosmotic potassium uptake, Potassium homeostasis, Potassium homeostasis	1335	K03499	COG0569	Inorganic ion transport and metabolism	CytoPlasmic
ORF_0467	93972-Chr01	452277	452831	58	+	185	halo.02920	arCOG01083	L	-	NUDIX family hydrolase	nudix family protein	Halococcus hamelinensis		555		COG1051	Nucleotide transport and metabolism	CytoPlasmic
ORF_0468	93972-Chr01	452889	453662	45	+	258	halo.00484	arCOG04221	F	NagD	Ribonucleotide monophosphatase NagD, HAD superfamily	arabinose operon protein AraL	Halococcus hamelinensis		774	K01101	COG0647	Carbohydrate transport and metabolism	CytoPlasmic
ORF_0469	93972-Chr01	453707	453883	68	+	59	halo.04161	arCOG15220	#N/A	#N/A	#N/A	hypothetical protein			177				CytoPlasmic
ORF_0470	93972-Chr01	453951	454202	18	+	84	halo.00342	arCOG02797	S	-	Uncharacterized protein	conserved hypothetical protein	Salinarchaeum sp. Harcht-Bsk1		252		COG4746	Function unknown	CytoPlasmic
ORF_0471	93972-Chr01	454220	456610	268	-	797	halo.00239	arCOG00009	E	PotE	Amino acid transporter	cationic amino acid transporter	Haloferax sulfurifontis		2391		COG0531	Amino acid transport and metabolism	Transmembrane
ORF_0472	93972-Chr01	456878	457012	109	-	45	halo.04719	arCOG06236	S	-	Zn finger protein	putative C2H2 zinc finger DNA-binding protein	Natrinema altunense		135				CytoPlasmic
ORF_0473	93972-Chr01	457121	459238	44	+	706	halo.01488	arCOG01308	O	Cdc48	ATPase of the AAA+ class , CDC48 family	AAA-type ATPase (CDC48 subfamily)	Natronomonas moolapensis 8.8.11	Bacterial Cell Division	2118	K13525	COG0464	Posttranslational modification, protein turnover, chaperones	CytoPlasmic
ORF_0474	93972-Chr01	459282	460292	66	+	337	halo.00091	arCOG01617	C	Tas	Aryl-alcohol dehydrogenase related enzyme	putative oxidoreductase	Haloferax sulfurifontis		1011		COG0667	Energy production and conversion	CytoPlasmic
ORF_0475	93972-Chr01	460358	461551	-3	+	398	halo.05104	arCOG06677	M	Alr	Alanine racemase	alanine racemase	Halovivax asiaticus		1194		COG3616	Amino acid transport and metabolism	CytoPlasmic
ORF_0476	93972-Chr01	461548	462822	56	+	425	halo.05345	arCOG00337	C	GlcD	FAD/FMN-containing dehydrogenase	FAD-linked oxidoreductase	Halovivax asiaticus		1275	K00103	COG0277	Energy production and conversion	CytoPlasmic
ORF_0477	93972-Chr01	462878	463885	15	+	336	halo.03989	arCOG00635	R	-	Dioxygenase related to 2-nitropropane dioxygenase	2-nitropropane dioxygenase	Haloferax sp. BAB2207	Fatty Acid Biosynthesis FASII	1008	K00459	COG2070	General function prediction only	CytoPlasmic
ORF_0478	93972-Chr01	463900	464781	222	-	294	halo.00036	arCOG00449	T	UspA	Nucleotide-binding protein, UspA family	UspA domain-containing protein	Halococcus saccharolyticus		882		COG0589	Signal transduction mechanisms	CytoPlasmic
ORF_0479	93972-Chr01	465003	466448	253	+	482	halo.00167	arCOG01731	V	NorM	Na+-driven multidrug efflux pump	multidrug efflux protein norM-like protein	Natronomonas pharaonis DSM 2160		1446		COG0534	Defense mechanisms	Transmembrane
ORF_0480	93972-Chr01	466701	467300	2	+	200	halo.04757	arCOG00576	P	-	Predicted divalent heavy-metal cations transporter	conserved hypothetical protein	Halococcus hamelinensis		600				Transmembrane
ORF_0481	93972-Chr01	467302	468471	277	-	390	halo.00249	arCOG01007	P	FepD	ABC-type Fe3+-siderophore transport system, permease component	transporter permease	Halorubrum coriense		1170	K02015	COG0609	Inorganic ion transport and metabolism	Transmembrane
ORF_0482	93972-Chr01	468748	470049	178	-	434	halo.00033	arCOG02267	P	PitA	Phosphate/sulphate permease	anion permease	Haladaptatus paucihalophilus	Phosphate metabolism	1302	K03306	COG0306	Inorganic ion transport and metabolism	Transmembrane
ORF_0483	93972-Chr01	470227	471015	-3	+	263	halo.01259	arCOG00249	I	FadB	3-hydroxyacyl-CoA dehydrogenase, some fused to Enoyl-CoA hydratase	3-hydroxyacyl-CoA dehydrogenase	Haladaptatus paucihalophilus	Acetyl-CoA fermentation to Butyrate, Butyrate metabolism cluster, Fatty acid metabolism cluster, Polyhydroxybutyrate metabolism	789	K07511	COG1024	Lipid metabolism	CytoPlasmic
ORF_0484	93972-Chr01	471012	471815	-21	+	268	halo.03553	arCOG00239	I	CaiD	Enoyl-CoA hydratase/carnithine racemase	enoyl-CoA hydratase I 7	Halococcus thailandensis	Acetyl-CoA fermentation to Butyrate, Butanol Biosynthesis, Butyrate metabolism cluster, Fatty acid metabolism cluster, Polyhydroxybutyrate metabolism	804	K13766	COG1024	Lipid metabolism	CytoPlasmic
ORF_0485	93972-Chr01	471794	472699	-3	+	302	halo.02705	arCOG06125	S	-	Uncharacterized protein	conserved hypothetical protein	Halococcus thailandensis		906		COG3246	Function unknown	CytoPlasmic
ORF_0486	93972-Chr01	472696	473490	1	+	265	halo.00006	arCOG01259	I	FabG	Short-chain alcohol dehydrogenase	dehydrogenase/ reductase 10	Halococcus thailandensis	CBSS-246196.1.peg.364, Fatty Acid Biosynthesis FASII	795	K07753	COG1028	Secondary metabolites biosynthesis, transport, and catabolism / General function prediction only	CytoPlasmic
ORF_0487	93972-Chr01	473491	475191	154	-	567	halo.01046	arCOG02705	I	-	Acetyl-CoA carboxylase, carboxyltransferase component	acyl-CoA carboxylase 3, carboxyltransferase component (beta subunit)	Halococcus morrhuae		1701		COG4799	Lipid metabolism	CytoPlasmic
ORF_0488	93972-Chr01	475345	476988	58	+	548	halo.03948	arCOG00856	I	CaiC	Acyl-CoA synthetase (AMP-forming)/AMP-acid ligase II	long-chain-fatty-acid--CoA ligase	Halococcus thailandensis	Biotin biosynthesis, Biotin synthesis cluster, Fatty acid metabolism cluster	1644	K01904	COG0318	Lipid metabolism / Secondary metabolites biosynthesis, transport, and catabolism	CytoPlasmic
ORF_0489	93972-Chr01	477046	478212	6	+	389	halo.02603	arCOG04350	I	CaiA	Acyl-CoA dehydrogenase	acyl-CoA dehydrogenase 3	Halococcus morrhuae		1167	K00249	COG1960	Lipid metabolism	CytoPlasmic
ORF_0490	93972-Chr01	478218	478946	179	-	243	halo.05017	arCOG01842	I	-	Sterol carrier protein	sterol carrier protein	Natrialba taiwanensis		729				CytoPlasmic
ORF_0491	93972-Chr01	479125	480204	62	-	360	halo.01672	arCOG01002	E	PepP	Xaa-Pro aminopeptidase	peptidase	Haladaptatus paucihalophilus		1080		COG0006	Amino acid transport and metabolism	CytoPlasmic
ORF_0492	93972-Chr01	480266	480670	223	-	135	halo.00230	arCOG01641	O	-	Cold shock responsive RNA-binding protein, contains TRAM domain	conserved hypothetical protein	Halobacterium sp. NRC-1	rRNA modification Archaea	405		COG3269	General function prediction only	CytoPlasmic
ORF_0493	93972-Chr01	480893	484765	181	-	1291	halo.08447		M	-	Alginate lyase related protein	conserved hypothetical protein	Halogranum salarium		3873				CytoPlasmic
ORF_0494	93972-Chr01	484946	485074	130	-	43	halo.06731		S	-	Uncharacterized membrane protein	hypothetical protein			129				Transmembrane
ORF_0495	93972-Chr01	485204	485335	53	+	44	halo.25302		S	-	Uncharacterized protein	hypothetical protein			132				CytoPlasmic
ORF_0496	93972-Chr01	485388	485807	70	+	140	halo.02783	arCOG02128	X	-	Transposase	transposase	Halogranum salarium		420		COG3415	DNA replication, recombination, and repair	CytoPlasmic
ORF_0497	93972-Chr01	485877	486014	40	+	46	halo.05946	arCOG08143	S	-	Uncharacterized protein	hypothetical protein			138				CytoPlasmic
ORF_0498	93972-Chr01	486054	486272	409	-	73	halo.01722	arCOG05170	K	-	Predicted transcriptional regulator	DNA-binding protein	Halosimplex carlsbadense		219				CytoPlasmic
ORF_0499	93972-Chr01	486681	487676	3	+	332	halo.02482	arCOG02884	S	-	Membrane associated protein with extracellular Ig-like domain, a component of a putative secretion system	membrane protein	Halogeometricum borinquense DSM 11551		996		COG4743	Function unknown	Transmembrane
ORF_0500	93972-Chr01	487679	488215	4	+	179	halo.01334	arCOG03392	R	-	Membrane-bound metal-dependent hydrolase YbcI, DUF457 family	membrane-bound metal-dependent hydrolase	Halosimplex carlsbadense		537				Transmembrane
ORF_0501	93972-Chr01	488219	489811	72	-	531	halo.00026	arCOG01377	R	-	Phosphodiesterase of AP superfamily	conserved hypothetical protein	Natrinema pellirubrum DSM 15624		1593		COG3379	Function unknown	CytoPlasmic
ORF_0502	93972-Chr01	489883	490446	303	-	188	halo.00038	arCOG03828	K	-	Predicted trancriptional regulator, ArsR family	conserved hypothetical protein	Halosimplex carlsbadense		564				Transmembrane
ORF_0503	93972-Chr01	490749	491774	33	+	342	halo.02004	arCOG01622	R	MviM	Predicted dehydrogenase	oxidoreductase domain protein	Halorhabdus utahensis DSM 12940		1026		COG0673	General function prediction only	CytoPlasmic
ORF_0504	93972-Chr01	491807	492757	-7	+	317	halo.00344	arCOG00896	M	-	Glycosyl transferase family 2	dolichyl-phosphate beta-D-mannosyltransferase	Haloarcula sinaiiensis		951		COG0463	Cell envelope biogenesis, outer membrane	CytoPlasmic
ORF_0505	93972-Chr01	492750	493817	-7	+	356	halo.01548	arCOG01392	M	WecB	UDP-N-acetylglucosamine 2-epimerase	UDP-N-acetylglucosamine 2-epimerase	Haloferax denitrificans	Sialic Acid Metabolism	1068	K01791	COG0381	Cell envelope biogenesis, outer membrane	CytoPlasmic
ORF_0506	93972-Chr01	493810	494751	62	+	314	halo.02978	arCOG02877	G	CDA1	Peptidoglycan/xylan/chitin deacetylase, PgdA/CDA1 family	conserved hypothetical protein	Natrinema pellirubrum DSM 15624		942				CytoPlasmic
ORF_0507	93972-Chr01	494813	495832	29	+	340	halo.02998	arCOG03320	M	Fem	Peptidoglycan interpeptide bridge formation enzyme, contains acetyltransferase domain of GNAT superfamily	conserved hypothetical protein	Haloterrigena limicola		1020				CytoPlasmic
ORF_0508	93972-Chr01	495861	497159	38	+	433	halo.03368	arCOG02007	O	-	Prenyltransferase family protein containing thioredoxin domain	conserved hypothetical protein	Haloferax mucosum		1299				CytoPlasmic
ORF_0509	93972-Chr01	497197	498210	326	-	338	halo.01522	arCOG03320	M	Fem	Peptidoglycan interpeptide bridge formation enzyme, contains acetyltransferase domain of GNAT superfamily	conserved hypothetical protein	Haloferax mucosum		1014				CytoPlasmic
ORF_0510	93972-Chr01	498536	499159	84	+	208	halo.02135	arCOG03828	K	-	Predicted trancriptional regulator, ArsR family	conserved hypothetical protein	Haloarcula californiae		624				Transmembrane
ORF_0511	93972-Chr01	499243	500364	45	+	374	halo.00061	arCOG01395	R	-	Lipid-A-disaccharide synthase related glycosyltransferase	conserved hypothetical protein	Natronorubrum sulfidifaciens		1122	K09726	COG1817	Function unknown	CytoPlasmic
ORF_0512	93972-Chr01	500409	500963	40	+	185	halo.00255	arCOG01301	O	TrxB	Thioredoxin reductase	FAD-dependent pyridine nucleotide-disulfide oxidoreductase	Halosimplex carlsbadense	Thioredoxin-disulfide reductase, pyrimidine conversions	555		COG0492	Posttranslational modification, protein turnover, chaperones	CytoPlasmic
ORF_0513	93972-Chr01	501003	501323	310	-	107	halo.00100	arCOG08980	S	-	Uncharacterized protein	conserved hypothetical protein	Natrinema versiforme		321				CytoPlasmic
ORF_0514	93972-Chr01	501633	502694	71	+	354	halo.01570	arCOG01407	M	RfaG	Glycosyltransferase	glycosyltransferase	Halorubrum kocurii		1062	K03857	COG0438	Cell envelope biogenesis, outer membrane	CytoPlasmic
ORF_0515	93972-Chr01	502765	504237	-12	+	491	halo.00088	arCOG02789	P	-	Arylsulfatase A or related enzyme	arylsulfatase A family protein	Natrinema pellirubrum DSM 15624	Choline and Betaine Uptake and Betaine Biosynthesis	1473	K01137	COG3119	Inorganic ion transport and metabolism	CytoPlasmic
ORF_0516	93972-Chr01	504225	505451	-3	-	409	halo.05046	arCOG08113	R	-	BNR repeat-containing protein with probable glycosyl-binding activity	conserved hypothetical protein	Natrinema pellirubrum DSM 15624		1227				CytoPlasmic
ORF_0517	93972-Chr01	505448	507328	91	-	627	halo.02428	arCOG03185	S	-	Uncharacterized membrane protein	conserved hypothetical protein	Halococcus hamelinensis		1881				Transmembrane
ORF_0518	93972-Chr01	507419	508387	94	-	323	halo.02350	arCOG04525	P	-	Arylsulfatase A or related enzyme	conserved hypothetical protein	Halalkalicoccus jeotgali B3		969				CytoPlasmic
ORF_0519	93972-Chr01	508481	509956	8	+	492	halo.00081	arCOG02209	M	AglR	MATE family membrane protein, Rfbx family, flippase	polysaccharide biosynthesis protein	Halalkalicoccus jeotgali B3		1476		COG2244	General function prediction only	Transmembrane
ORF_0520	93972-Chr01	509964	511076	356	-	371	halo.04026	arCOG01622	R	MviM	Predicted dehydrogenase	oxidoreductase domain-containing protein	Halorubrum aidingense		1113		COG0673	General function prediction only	CytoPlasmic
ORF_0521	93972-Chr01	511432	513447	20	+	672	halo.03568	arCOG10133	S	-	Uncharacterized protein containing right handed beta helix region	conserved hypothetical protein	Halorubrum coriense		2016				CytoPlasmic
ORF_0522	93972-Chr01	513467	513688	15	+	74	halo.02620	arCOG08144	S	-	Uncharacterized protein	conserved hypothetical protein	Haladaptatus paucihalophilus		222				CytoPlasmic
ORF_0523	93972-Chr01	513703	514470	55	-	256	halo.00791	arCOG02303	R	SurE	Predicted acid phosphatase	acid phosphatase SurE/5'-nucleotidase	Haloarcula hispanica ATCC 33960	Housecleaning nucleoside triphosphate pyrophosphatases	768	K03787	COG0496	General function prediction only	CytoPlasmic
ORF_0524	93972-Chr01	514525	515928	11	-	468	halo.00774	arCOG04580	J	Rsm22	Ribosomal protein RSM22 (predicted mitochondrial rRNA methylase)	tyrA operon protein	Halococcus hamelinensis		1404				CytoPlasmic
ORF_0525	93972-Chr01	515939	516661	58	-	241	halo.00850	arCOG00245	E	TyrA	Prephenate dehydrogenase	prephenate and/or arogenate dehydrogenase (unknown specificity)	Halorhabdus tiamatea SARL4B	Chorismate Synthesis, Phenylalanine and Tyrosine Branches from Chorismate	723	K04517	COG0287	Amino acid transport and metabolism	CytoPlasmic
ORF_0526	93972-Chr01	516719	517870	61	-	384	halo.00514	arCOG01000	E	PepP	Xaa-Pro aminopeptidase	Xaa-Pro aminopeptidase (M24)	Halorhabdus tiamatea SARL4B	Aminopeptidases (EC 3.4.11.-)	1152	K01262	COG0006	Amino acid transport and metabolism	CytoPlasmic
ORF_0527	93972-Chr01	517931	518059	288	-	43	halo.09192	arCOG09030	S	-	Uncharacterized protein	hypothetical protein			129				Transmembrane
ORF_0528	93972-Chr01	518347	518790	41	+	148	halo.06769	arCOG04323	S	-	Zn-finger protein	hypothetical protein			444				CytoPlasmic
ORF_0529	93972-Chr01	518831	519571	65	+	247	halo.00289	arCOG08124	G	ThuA	Trehalose utilization protein	trehalose utilization protein	Haloarcula hispanica ATCC 33960		741		COG4813	Carbohydrate transport and metabolism	CytoPlasmic
ORF_0530	93972-Chr01	519636	520604	93	+	323	halo.01537	arCOG01900	G	IolE	Sugar phosphate isomerase/epimerase	AP-endonuclease/AP-lyase	Halosimplex carlsbadense	Inositol catabolism	969		COG1082	Carbohydrate transport and metabolism	CytoPlasmic
ORF_0531	93972-Chr01	520697	521806	88	+	370	halo.01679	arCOG01622	R	MviM	Predicted dehydrogenase	oxidoreductase	Halomicrobium katesii		1110		COG0673	General function prediction only	CytoPlasmic
ORF_0532	93972-Chr01	521894	522760	6	+	289	halo.02949	arCOG05370	G	-	Gluconolactonase	SMP-30/gluconolaconase/LRE-like region-containing protein	Natrialba aegyptia		867	K14274	COG3386	Carbohydrate transport and metabolism	CytoPlasmic
ORF_0533	93972-Chr01	522766	523779	70	-	338	halo.06121	arCOG10187	S	-	Protein containing parallel beta helix region	conserved hypothetical protein	Halogeometricum borinquense DSM 11551		1014				Transmembrane
ORF_0534	93972-Chr01	523849	525066	640	-	406	halo.06567	arCOG09176	S	-	Secreted beta-helix domain containing protein	conserved hypothetical protein	Actinopolyspora mortivallis		1218				Transmembrane
ORF_0535	93972-Chr01	525706	525864	-15	+	53	halo.00227	arCOG10821	S	-	Uncharacterized membrane protein	hypothetical protein			159				Transmembrane
ORF_0536	93972-Chr01	525849	527216	58	+	456	halo.06450	arCOG07767	U	-	TrbL-like conjugative transfer membrane protein, implicated in secretion of polymorphic toxins	conserved hypothetical protein	Natronococcus jeotgali		1368				Transmembrane
ORF_0537	93972-Chr01	527274	530447	7	+	1058	halo.03717	arCOG04035	U	VirB4	Type IV secretory pathway, VirB4 component	transfer complex protein, putative	Natronococcus jeotgali		3174				Transmembrane
ORF_0538	93972-Chr01	530454	531773	273	-	440	halo.00201	arCOG00353	J	HflX	50S ribosomal subunit-associated GTPase HflX	GTP-binding protein	Natronomonas pharaonis DSM 2160	Hfl operon, Universal GTPases	1320	K03665	COG2262	General function prediction only	CytoPlasmic
ORF_0539	93972-Chr01	532046	532771	72	-	242	halo.00897	arCOG04187	J	Sdo1	Ribosome maturation protein Sdo1	RNA-associated protein	Haloterrigena salina		726	K14574	COG1500	Translation, ribosomal structure and biogenesis	CytoPlasmic
ORF_0540	93972-Chr01	532843	533595	3	-	251	halo.00538	arCOG00971	O	PRE1	20S proteasome, alpha subunit	proteasome subunit alpha	Halosimplex carlsbadense	Proteasome archaeal	753	K03432	COG0638	Posttranslational modification, protein turnover, chaperones	CytoPlasmic
ORF_0541	93972-Chr01	533598	534077	3	-	160	halo.01191	arCOG01365	J	POP5	RNase P/RNase MRP subunit POP5	RNaseP subunit 14	Haloferax mucosum	Ribonuclease P archaeal and eukaryal	480	K03537	COG1369	Translation, ribosomal structure and biogenesis	CytoPlasmic
ORF_0542	93972-Chr01	534080	534694	-16	-	205	halo.01050	arCOG01780	Q	-	SAM-dependent methyltransferase	S-adenosylmethionine-dependent methyltransferase	Halogranum salarium		615		COG2226	Coenzyme metabolism	CytoPlasmic
ORF_0543	93972-Chr01	534678	535373	47	-	232	halo.00999	arCOG00307	J	RPP1	RNase P/RNase MRP subunit p30	ribonuclease P protein component 3	Natronomonas pharaonis DSM 2160	Ribonuclease P archaeal and eukaryal	696	K03539	COG1603	Translation, ribosomal structure and biogenesis	CytoPlasmic
ORF_0544	93972-Chr01	535420	535851	8	-	144	halo.00990	arCOG01042	J	-	Exosome subunit, RNA binding protein with dsRBD fold	conserved hypothetical protein	Haloferax mediterranei ATCC 33500		432	K07581	COG1325	Translation, ribosomal structure and biogenesis	CytoPlasmic
ORF_0545	93972-Chr01	535859	536041	189	-	61	halo.01206	arCOG04639	S	-	Uncharacterized protein	conserved hypothetical protein	Halococcus morrhuae		183				CytoPlasmic
ORF_0546	93972-Chr01	536230	537003	121	+	258	halo.06271	arCOG00310	O	Bcp	Peroxiredoxin	conserved hypothetical protein	Bacillus sp. 37MA		774		COG4312	Function unknown	CytoPlasmic
ORF_0547	93972-Chr01	537124	538329	13	+	402	halo.04670	arCOG02814	Q	CypX	Cytochrome P450	cytochrome P450	Halobacteriaceae		1206		COG2124	Secondary metabolites biosynthesis, transport, and catabolism	CytoPlasmic
ORF_0548	93972-Chr01	538342	538818	-7	-	159	halo.00982	arCOG01530	H	MoaC	Molybdenum cofactor biosynthesis enzyme	molybdenum cofactor biosynthesis protein MoaC	Haloquadratum walsbyi DSM 16790	Molybdenum cofactor biosynthesis, ar-104-EC Molybdenum cofactor biosynthesis moaABCDE	477	K03637	COG0315	Coenzyme metabolism	CytoPlasmic
ORF_0549	93972-Chr01	538811	540244	48	-	478	halo.01114	arCOG00018	F	Nnr2	NAD(P)H-hydrate repair enzyme Nnr, NAD(P)H-hydrate dehydratase domain	carbohydrate kinase, YjeF-like protein	Haloarcula vallismortis	YjeE, YjeE	1434	K17759	COG0063	Carbohydrate transport and metabolism	CytoPlasmic
ORF_0550	93972-Chr01	540292	540570	40	-	93	halo.01286	arCOG01674	C	AcyP	Acylphosphatase	acylphosphatase	Halobacterium sp. DL1	Pyruvate metabolism II: acetyl-CoA, acetogenesis from pyruvate	279	K01512	COG1254	Energy production and conversion	CytoPlasmic
ORF_0551	93972-Chr01	540610	541524	82	-	305	halo.00633	arCOG00464	L	AlkA	3-methyladenine DNA glycosylase/8-oxoguanine DNA glycosylase	DNA N-glycosylase	Haloferax gibbonsii		915	K03660	COG0122	DNA replication, recombination, and repair	CytoPlasmic
ORF_0552	93972-Chr01	541606	542091	115	+	162	halo.00812	arCOG02119	S	-	Uncharacterized protein, DUF555 family	conserved hypothetical protein	Haloarcula argentinensis		486		COG1885	Function unknown	CytoPlasmic
ORF_0553	93972-Chr01	542206	542442	208	-	79	halo.00359	arCOG02254	S	-	Predicted metal-binding protein	conserved hypothetical protein	Halomicrobium mukohataei DSM 12286		237		COG1745	General function prediction only	CytoPlasmic
ORF_0554	93972-Chr01	542650	542832	145	-	61	halo.00418	arCOG04636	S	-	Uncharacterized protein	conserved hypothetical protein	Halogranum salarium		183				CytoPlasmic
ORF_0555	93972-Chr01	542977	543957	337	-	327	halo.01385	arCOG01981	K	SUA7	Transcription initiation factor TFIIB, Brf1 subunit/Transcription initiation factor TFIIB	transcription initiation factor B	Halorhabdus tiamatea SARL4B	Inteins, RNA polymerase archaeal initiation factors	981	K03124	COG1405	Transcription	CytoPlasmic
ORF_0556	93972-Chr01	544294	545739	-3	+	482	halo.03375	arCOG01319	E	PutP	Na+/proline symporter	sodium-solute symporter putative	Haloarcula argentinensis		1446		COG0591	Amino acid transport and metabolism / General function prediction only	Transmembrane
ORF_0557	93972-Chr01	545736	545852	3	+	39	halo.08304	arCOG14222	S	-	Uncharacterized protein	hypothetical protein			117				Transmembrane
ORF_0558	93972-Chr01	545855	546139	134	-	95	halo.00731	arCOG01224	S	-	Uncharacterized protein, DUF357 family	conserved hypothetical protein	Halovivax asiaticus		285	K09728	COG1849	Function unknown	CytoPlasmic
ORF_0559	93972-Chr01	546273	547319	60	+	349	halo.01196	arCOG01296	O	TrxB	Thioredoxin reductase	thioredoxin reductase	Natrinema pallidum	Thioredoxin-disulfide reductase, pyrimidine conversions	1047	K00384	COG0492	Posttranslational modification, protein turnover, chaperones	CytoPlasmic
ORF_0560	93972-Chr01	547379	547669	41	+	97	halo.01777	arCOG04637	S	-	Uncharacterized protein	conserved hypothetical protein	Natrinema versiforme		291				CytoPlasmic
ORF_0561	93972-Chr01	547710	548378	35	-	223	halo.00796	arCOG01484	H	RibD	Pyrimidine reductase, riboflavin biosynthesis	5-amino-6-(5-phosphoribosylamino)uracil reductase	Natrinema altunense	Riboflavin, FMN and FAD metabolism, Riboflavin, FMN and FAD metabolism in plants, Riboflavin synthesis cluster	669	K14654	COG1985	Coenzyme metabolism	CytoPlasmic
ORF_0562	93972-Chr01	548413	549522	113	-	370	halo.01374	arCOG00615	C	NemA	NADH:flavin oxidoreductase, Old Yellow Enzyme family	NADH:flavin oxidoreductases, Old yellow enzyme family	Halorhabdus tiamatea SARL4B		1110		COG1902	Energy production and conversion	CytoPlasmic
ORF_0563	93972-Chr01	549635	550063	83	-	143	halo.01262	arCOG04608	S	-	Uncharacterized protein	conserved hypothetical protein	Halococcus hamelinensis		429				CytoPlasmic
ORF_0564	93972-Chr01	550146	551000	-42	+	285	halo.00604	arCOG01025	E	AroK2	Archaeal shikimate kinase	shikimate kinase	Halosimplex carlsbadense	Chorismate Synthesis, Common Pathway For Synthesis of Aromatic Compounds (DAHP synthase to chorismate)	855	K00891	COG1685	Amino acid transport and metabolism / Coenzyme metabolism	CytoPlasmic
ORF_0565	93972-Chr01	550958	551263	13	+	102	halo.00611	arCOG02098	E	PheA	Chorismate mutase	chorismate mutase	Halococcus thailandensis	Chorismate Synthesis, Phenylalanine and Tyrosine Branches from Chorismate	306	K04093	COG1605	Amino acid transport and metabolism	CytoPlasmic
ORF_0566	93972-Chr01	551276	551473	-15	-	66	halo.19197	arCOG14553	S	-	Uncharacterized protein	hypothetical protein			198				CytoPlasmic
ORF_0567	93972-Chr01	551458	551592	423	+	45	halo.26284		S	-	Uncharacterized protein	hypothetical protein			135				CytoPlasmic
ORF_0568	93972-Chr01	552015	552272	242	-	86	halo.06521	arCOG04816	U	-	TraG/TraD/VirD4 family enzyme, ATPase	hypothetical protein			258				CytoPlasmic
ORF_0569	93972-Chr01	552514	555369	-10	-	952	halo.02015	arCOG00368	L	SbcC	ATPase involved in DNA repair, SbcC	DNA double-strand break repair Rad50 ATPase	Natrialba asiatica	Rad50-Mre11 DNA repair cluster	2856		COG4717	Function unknown	CytoPlasmic
ORF_0570	93972-Chr01	555359	556486	251	-	376	halo.04718	arCOG00397	L	SbcD	DNA repair exonuclease, SbcD	DNA double-strand break repair protein Mre11	Natrialba asiatica	Rad50-Mre11 DNA repair cluster	1128		COG0420	DNA replication, recombination, and repair	CytoPlasmic
ORF_0571	93972-Chr01	556737	557354	-3	-	206	halo.00213	arCOG00664	M	AglF/RfbA	Glucose-1-phosphate uridyltransferase	molybdopterin-guanine dinucleotide biosynthesis protein A	Halococcus saccharolyticus	Xanthine dehydrogenase subunits	618		COG2068	General function prediction only	CytoPlasmic
ORF_0572	93972-Chr01	557351	557479	76	-	43	halo.20357	arCOG11533	S	-	Uncharacterized protein	hypothetical protein			129				CytoPlasmic
ORF_0573	93972-Chr01	557555	558325	56	-	257	halo.03552	arCOG00241	I	CaiD	Enoyl-CoA hydratase/carnithine racemase	enoyl-CoA hydratase I 6	Natronomonas pharaonis DSM 2160	Acetyl-CoA fermentation to Butyrate, Butanol Biosynthesis, Butyrate metabolism cluster, Fatty acid metabolism cluster, Polyhydroxybutyrate metabolism	771	K15866	COG1024	Lipid metabolism	CytoPlasmic
ORF_0574	93972-Chr01	558381	559463	46	-	361	halo.00160	arCOG01622	R	MviM	Predicted dehydrogenase	oxidoreductase	Halalkalicoccus jeotgali B3		1083		COG0673	General function prediction only	CytoPlasmic
ORF_0575	93972-Chr01	559509	559910	295	-	134	halo.02953	arCOG03828	K	-	Predicted trancriptional regulator, ArsR family	hypothetical protein			402				CytoPlasmic
ORF_0576	93972-Chr01	560205	560585	-6	+	127	halo.06594		S	-	Uncharacterized protein	conserved hypothetical protein	Halococcus thailandensis		381				CytoPlasmic
ORF_0577	93972-Chr01	560579	560725	77	-	49	halo.14417	arCOG01492	C	FdhA	Formate dehydrogenase subunit alpha	hypothetical protein			147				CytoPlasmic
ORF_0578	93972-Chr01	560802	561035	172	-	78	halo.25398	arCOG01492	C	FdhA	Formate dehydrogenase subunit alpha	hypothetical protein			234				CytoPlasmic
ORF_0579	93972-Chr01	561207	561485	78	-	93	halo.00161	arCOG00394	K	ArsR	Transcriptional regulator containing HTH domain, ArsR family	conserved hypothetical protein	Halococcus salifodinae		279				CytoPlasmic
ORF_0580	93972-Chr01	561563	562996	65	-	478	halo.00197	arCOG04246	J	RtcB	RNA 3'-P ligase, RtcB family protein	RNA-2',3'-PO4:RNA-5'-OH ligase	Halorhabdus tiamatea SARL4B	Inteins, RNA 3'-terminal phosphate cyclase	1434		COG1690	Function unknown	CytoPlasmic
ORF_0581	93972-Chr01	563061	563570	210	-	170	halo.03645	arCOG10285	S	-	Uncharacterized membrane protein	hypothetical protein			510				Transmembrane
ORF_0582	93972-Chr01	563780	566047	12	+	756	halo.06530	arCOG11112	E	-	Zincin class protease	Secreted protease metal-dependent protease	Haladaptatus paucihalophilus		2268				CytoPlasmic
ORF_0583	93972-Chr01	566059	566487	147	-	143	halo.02516	arCOG11504	S	-	Uncharacterized membrane protein	DoxX family protein	Halalkalicoccus jeotgali B3		429		COG2259	Function unknown	Transmembrane
ORF_0584	93972-Chr01	566634	567488	422	+	285	halo.00057	arCOG01648	HR	MenH	2-succinyl-6-hydroxy-2,4-cyclohexadiene-1-carboxylate synthase MenH and related esterases, alpha/beta hydrolase fold	hydrolase	Tistrella mobilis KA081020-065		855		COG0596	General function prediction only	CytoPlasmic
ORF_0585	93972-Chr01	567910	568662	39	-	251	halo.01852	arCOG02798	K	IclR	DNA-binding transcriptional regulator, IclR family	transcriptional regulator	Halogeometricum borinquense DSM 11551		753		COG1414	Transcription	CytoPlasmic
ORF_0586	93972-Chr01	568701	569963	68	+	421	halo.00441	arCOG01168	M	RspA	L-alanine-DL-glutamate epimerase or related enzyme of enolase superfamily	galactonate dehydratase	Halogeometricum borinquense DSM 11551	D-gluconate and ketogluconates metabolism, Entner-Doudoroff Pathway	1263		COG4948	Cell envelope biogenesis, outer membrane / General function prediction only	CytoPlasmic
ORF_0587	93972-Chr01	570031	571065	85	+	345	halo.04622	arCOG04085	S	-	Uncharacterized protein conserved, contains glutamine amidotransferase (GATase1)-like domain	conserved hypothetical protein	Natrialba chahannaoensis		1035				CytoPlasmic
ORF_0588	93972-Chr01	571150	572394	65	+	415	halo.03762	arCOG07389	E	SelA	Selenocysteine synthase [seryl-tRNASer selenium transferase]	selenocysteine synthase	Natrialba asiatica		1245	K17468	COG1921	Amino acid transport and metabolism	CytoPlasmic
ORF_0589	93972-Chr01	572459	572614	-7	-	52	halo.16494		S	-	Uncharacterized protein	hypothetical protein			156				CytoPlasmic
ORF_0590	93972-Chr01	572607	573788	129	+	394	halo.00432	arCOG00151	G	UgpB	ABC-type sugar transport system, periplasmic component	putative extracellular solute binding protein	Haloferax larsenii		1182		COG1653	Carbohydrate transport and metabolism	CytoPlasmic
ORF_0591	93972-Chr01	573917	574894	0	+	326	halo.00019	arCOG00157	G	UgpA	ABC-type sugar transport system, permease component	sugar ABC transport system permease protein	Haloferax larsenii		978	K02025	COG1175	Carbohydrate transport and metabolism	Transmembrane
ORF_0592	93972-Chr01	574894	575775	66	+	294	halo.00018	arCOG00159	G	UgpE	ABC-type sugar transport system, permease component	sugar ABC transporter permease	Haloferax larsenii		882	K02026	COG0395	Carbohydrate transport and metabolism	Transmembrane
ORF_0593	93972-Chr01	575841	576962	5	+	374	halo.00013	arCOG00177	E	PotA	ABC-type spermidine/putrescine transport system, ATPase component	sugar ABC transporter ATP-binding protein	Haloferax mucosum		1122	K10112	COG3839	Carbohydrate transport and metabolism	CytoPlasmic
ORF_0594	93972-Chr01	576967	578043	618	-	359	halo.01064	arCOG01459	E	Tdh	Threonine dehydrogenase or related Zn-dependent dehydrogenase	glucose 1-dehydrogenase	Halosarcina pallida	D-gluconate and ketogluconates metabolism, Entner-Doudoroff Pathway	1077		COG1063	Amino acid transport and metabolism / General function prediction only	CytoPlasmic
ORF_0595	93972-Chr01	578661	579269	16	+	203	halo.03808	arCOG03460	G	LmbE	α-N-acetylglucosaminidase or N-acetylglucosaminyl deacetylase, LmbE family	putative LmbE-like protein	Halococcus salifodinae		609		COG2120	Function unknown	CytoPlasmic
ORF_0596	93972-Chr01	579285	579707	309	+	141	halo.01275	arCOG01630	V	RidA	YjgF family enzyme shown to be reactive intermediate/imine deaminase	translation initiation inhibitor	Haloferax elongans	CBSS-176299.4.peg.1996A	423	K09022	COG0251	Translation, ribosomal structure and biogenesis	CytoPlasmic
ORF_0597	93972-Chr01	580016	581542	58	-	509	halo.00026	arCOG01377	R	-	Phosphodiesterase of AP superfamily	conserved hypothetical protein	Halococcus thailandensis		1527		COG3379	Function unknown	CytoPlasmic
ORF_0598	93972-Chr01	581600	582625	103	-	342	halo.00151	arCOG00899	M	AglD2	Predicted flippase	conserved hypothetical protein	Halorhabdus utahensis DSM 12940		1026	K07027	COG0392	Function unknown	Transmembrane
ORF_0599	93972-Chr01	582728	583879	155	+	384	halo.00278	arCOG02785	P	-	Arylsulfatase A or related enzyme	putative sulfatase	Salinarchaeum sp. Harcht-Bsk1	Choline and Betaine Uptake and Betaine Biosynthesis	1152		COG3119	Inorganic ion transport and metabolism	CytoPlasmic
ORF_0600	93972-Chr01	584034	584186	14	+	51	halo.16954		S	-	Uncharacterized protein	hypothetical protein			153				CytoPlasmic
ORF_0601	93972-Chr01	584200	585018	135	-	273	halo.00268	arCOG02876	G	CDA1	Peptidoglycan/xylan/chitin deacetylase, PgdA/CDA1 family	polysaccharide deacetylase	Halosimplex carlsbadense		819		COG0726	Carbohydrate transport and metabolism	CytoPlasmic
ORF_0602	93972-Chr01	585153	586241	46	+	363	halo.04121	arCOG00895	M	-	Glycosyl transferase family 2	glycosyl transferase family 2	Salinarchaeum sp. Harcht-Bsk1		1089		COG0463	Cell envelope biogenesis, outer membrane	Transmembrane
ORF_0603	93972-Chr01	586287	588146	7	+	620	halo.02858	arCOG00562	M	-	Predicted membrane-bound mannosyltransferase	dolichyl-phosphate-mannose-protein mannosyltransferase	Halococcus morrhuae		1860		COG1807	Cell envelope biogenesis, outer membrane	Transmembrane
ORF_0604	93972-Chr01	588153	589319	96	-	389	halo.00389	arCOG00702	V	AprE	Predicted multidomain toxin, contains peptidase S8 domain, delivery module and Rnase A domain	subtilisin	Natronococcus jeotgali		1167	K08653	COG1404	Posttranslational modification, protein turnover, chaperones	CytoPlasmic
ORF_0605	93972-Chr01	589415	589597	524	-	61	halo.26724		S	-	Uncharacterized protein	hypothetical protein			183				CytoPlasmic
ORF_0606	93972-Chr01	590121	590255	37	-	45	halo.19268		S	-	Uncharacterized protein	hypothetical protein			135				CytoPlasmic
ORF_0607	93972-Chr01	590292	590981	5	+	230	halo.00010	arCOG02452	R	-	KaiC family ATPase, possibly inactivated	conserved hypothetical protein	Natronococcus occultus SP4		690				CytoPlasmic
ORF_0608	93972-Chr01	590986	592260	-3	-	425	halo.00915	arCOG01717	J	GatA	Asp-tRNAAsn/Glu-tRNAGln amidotransferase A subunit or related amidase	aspartyl/glutamyl-tRNA amidotransferase subunit A	Halogeometricum borinquense DSM 11551	tRNA aminoacylation, Asp and Asn, tRNA aminoacylation, Glu and Gln	1275	K02433	COG0154	Translation, ribosomal structure and biogenesis	CytoPlasmic
ORF_0609	93972-Chr01	592257	592535	49	-	93	halo.00779	arCOG02726	J	GatC	Asp-tRNAAsn/Glu-tRNAGln amidotransferase C subunit	aspartyl/glutamyl-tRNA amidotransferase subunit C	Halogranum salarium	tRNA aminoacylation, Asp and Asn, tRNA aminoacylation, Glu and Gln	279	K02435	COG0721	Translation, ribosomal structure and biogenesis	CytoPlasmic
ORF_0610	93972-Chr01	592584	593291	47	-	236	halo.01177	arCOG00302	F	YciV	5'-3' exoribonuclease TrpH/YciV (RNase AM), contains PHP domain	metal-dependent phosphoesterase, php family protein	Halosarcina pallida		708	K07053	COG0613	General function prediction only	CytoPlasmic
ORF_0611	93972-Chr01	593338	595563	303	+	742	halo.00908	arCOG00641	F	PurL	Phosphoribosylformylglycinamidine (FGAM) synthase, synthetase domain	phosphoribosylformylglycinamidine synthase 2	Halopiger xanaduensis SH-6	De Novo Purine Biosynthesis	2226	K01952	COG0046	Nucleotide transport and metabolism	CytoPlasmic
ORF_0612	93972-Chr01	595866	596105	0	+	80	halo.02014	arCOG06362	S	-	Uncharacterized small membrane protein, DUF4212 family	conserved hypothetical protein	Halococcus hamelinensis	CBSS-211586.9.peg.2560	240		COG4327	Function unknown	Transmembrane
ORF_0613	93972-Chr01	596105	597877	7	+	591	halo.02495	arCOG01316	E	PutP	Na+/proline symporter	sodium symporter protein	Halococcus hamelinensis	CBSS-211586.9.peg.2560, Pyruvate metabolism II: acetyl-CoA, acetogenesis from pyruvate	1773	K14393	COG4147	General function prediction only	Transmembrane
ORF_0614	93972-Chr01	597884	598333	92	+	150	halo.08714		S	-	Uncharacterized membrane protein	conserved hypothetical protein	Halococcus hamelinensis		450				Transmembrane
ORF_0615	93972-Chr01	598425	598850	169	+	142	halo.07144	arCOG02708	E	GloA	Lactoylglutathione lyase or related enzyme	glyoxalase/bleomycin resistance protein/dioxygenase	Natrialba taiwanensis		426		COG3324	General function prediction only	CytoPlasmic
ORF_0616	93972-Chr01	599019	599864	5	+	282	halo.01418	arCOG04766	R	-	Uncharacterized Fe-S protein, contains MOSC and Fe-S domains	MOSC domain-containing protein beta barrel domain-containing protein	Halococcus salifodinae		846	K07140	COG3217	General function prediction only	CytoPlasmic
ORF_0617	93972-Chr01	599869	600021	93	-	51	halo.01200	arCOG08159	S	-	Membrane protein	hypothetical protein			153				Transmembrane
ORF_0618	93972-Chr01	600114	600923	1	+	270	halo.00777	arCOG00617	E	HisF	Imidazoleglycerol-phosphate synthase	imidazole glycerol phosphate synthase	Halogranum salarium	Histidine Biosynthesis	810	K02500	COG0107	Amino acid transport and metabolism	CytoPlasmic
ORF_0619	93972-Chr01	600924	603185	-3	-	754	halo.00280	arCOG01308	O	Cdc48	ATPase of the AAA+ class , CDC48 family	cell division control protein 48/AAA family ATPase	Halosimplex carlsbadense	Bacterial Cell Division	2262	K13525	COG0464	Posttranslational modification, protein turnover, chaperones	CytoPlasmic
ORF_0620	93972-Chr01	603182	603418	153	-	79	halo.00163	arCOG04606	S	-	Uncharacterized protein	conserved hypothetical protein	Halarchaeum acidiphilum		237				CytoPlasmic
ORF_0621	93972-Chr01	603571	604350	-6	+	260	halo.01639	arCOG01650	I	PldB	Lysophospholipase, alpha-beta hydrolase superfamily	Carboxylesterase	Halorubrum sp. T3		780		COG0596	General function prediction only	CytoPlasmic
ORF_0622	93972-Chr01	604344	605156	48	-	271	halo.00665	arCOG00584	H	PanB	Ketopantoate hydroxymethyltransferase	3-methyl-2-oxobutanoate hydroxymethyltransferase	Halogranum salarium	Coenzyme A Biosynthesis	813	K00606	COG0413	Coenzyme metabolism	CytoPlasmic
ORF_0623	93972-Chr01	605204	605911	153	-	236	halo.03494	arCOG08962	S	-	Uncharacterized membrane protein, DUF2270 family	conserved hypothetical protein	halophilic archaeon DL31		708		COG5530	Function unknown	Transmembrane
ORF_0624	93972-Chr01	606064	606243	-3	+	60	halo.01481	arCOG06240	S	-	Uncharacterized membrane protein	hypothetical protein			180				Transmembrane
ORF_0625	93972-Chr01	606240	606755	27	-	172	halo.00934	arCOG02296	R	Gph	HAD superfamily hydrolase	HAD-superfamily hydrolase	Natrialba chahannaoensis		516	K01091	COG0546	General function prediction only	CytoPlasmic
ORF_0626	93972-Chr01	606782	607255	40	-	158	halo.01950	arCOG01080	L	-	NUDIX family hydrolase	Mut/nudix family protein	Haloferax denitrificans		474		COG1051	Nucleotide transport and metabolism	CytoPlasmic
ORF_0627	93972-Chr01	607295	608422	51	-	376	halo.01765	arCOG01707	I	CaiA	Acyl-CoA dehydrogenase	acyl-CoA dehydrogenase	Halovivax ruber XH-70		1128		COG1960	Lipid metabolism	CytoPlasmic
ORF_0628	93972-Chr01	608473	608808	0	-	112	halo.01840	arCOG04111	K	RPB11	DNA-directed RNA polymerase, subunit L	DNA-directed RNA polymerase subunit L	Halogranum salarium	RNA polymerase archaeal, tRNA modification related cluster	336	K03056	COG1761	Transcription	CytoPlasmic
ORF_0629	93972-Chr01	608808	609578	56	-	257	halo.02308	arCOG02766	E	-	Metal-dependent membrane protease, CAAX family	conserved hypothetical protein	Haloferax larsenii		771	K07052			Transmembrane
ORF_0630	93972-Chr01	609634	610995	101	-	454	halo.00921	arCOG00403	J	SerS	Seryl-tRNA synthetase	seryl-tRNA synthase	Haladaptatus paucihalophilus	Glycine and Serine Utilization, tRNA aminoacylation, Ser	1362	K01875	COG0172	Translation, ribosomal structure and biogenesis	CytoPlasmic
ORF_0631	93972-Chr01	611096	612001	119	+	302	halo.00373	arCOG00505	R	-	Metal-dependent hydrolase of the beta-lactamase superfamily II	Zn-dependent hydrolase, glyoxylase	Natronococcus occultus SP4		906		COG0491	General function prediction only	CytoPlasmic
ORF_0632	93972-Chr01	612120	612260	40	+	47	halo.01125	arCOG13168	S	-	Uncharacterized protein	hypothetical protein			141				CytoPlasmic
ORF_0633	93972-Chr01	612300	613397	415	-	366	halo.00389	arCOG00702	V	AprE	Predicted multidomain toxin, contains peptidase S8 domain, delivery module and Rnase A domain	peptidase S8	Haladaptatus paucihalophilus		1098	K01342	COG1404	Posttranslational modification, protein turnover, chaperones	CytoPlasmic
ORF_0634	93972-Chr01	613812	614075	2	+	88	halo.05604	arCOG01331	O	HtpX	Zn-dependent protease with chaperone function	hypothetical protein			264				CytoPlasmic
ORF_0635	93972-Chr01	614077	615210	182	-	378	halo.03927	arCOG03634	M	WecH	Surface polysaccharide O-acyltransferase, integral membrane enzyme	acyltransferase	Halogranum salarium		1134		COG1835	Lipid metabolism	Transmembrane
ORF_0636	93972-Chr01	615392	616534	88	-	381	halo.00723	arCOG00601	R	-	Protein containing two CBS domains (some fused to C-terminal double-stranded RNA-binding domain of RaiA family)	CBS domain containing membrane protein	Halococcus salifodinae		1143		COG2524	Transcription	CytoPlasmic
ORF_0637	93972-Chr01	616622	617170	40	-	183	halo.02130	arCOG04617	S	-	Uncharacterized protein	conserved hypothetical protein	Halococcus salifodinae		549				CytoPlasmic
ORF_0638	93972-Chr01	617210	617860	239	-	217	halo.00913	arCOG01087	G	TpiA	Triosephosphate isomerase	triosephosphate isomerase	Natronococcus jeotgali	Glycolysis and Gluconeogenesis, Glycolysis and Gluconeogenesis, including Archaeal enzymes	651	K01803	COG0149	Carbohydrate transport and metabolism	CytoPlasmic
ORF_0639	93972-Chr01	618099	618293	70	+	65	halo.11886	arCOG12045	X	-	IS element related protein	transposase, IS605 OrfB family protein	Natronorubrum tibetense		195				CytoPlasmic
ORF_0640	93972-Chr01	618363	618653	297	-	97	halo.00996	arCOG01863	J	MBF1	Ribosome-binding protein aMBF1, translation factor, contains Zn-ribbon and HTH domains	HTH-type transcriptional regulator MJ0586	Halalkalicoccus jeotgali B3		291	K03627	COG1813	Transcription	CytoPlasmic
ORF_0641	93972-Chr01	618950	619558	-3	-	203	halo.01052	arCOG00670	I	PgsA	Phosphatidylglycerophosphate synthase	CDP-alcohol phosphatidyltransferase	Halomicrobium mukohataei DSM 12286		609	K17884	COG0558	Lipid metabolism	Transmembrane
ORF_0642	93972-Chr01	619555	620055	-3	-	167	halo.01261	arCOG01038	F	Fap7	Broad-specificity NMP kinase	putative nucleoside kinase, CMP and AMP kinase	Halovivax ruber XH-70		501	K18532	COG1936	Nucleotide transport and metabolism	CytoPlasmic
ORF_0643	93972-Chr01	620052	621119	89	-	356	halo.01098	arCOG04273	E	HisC	Histidinol-phosphate/aromatic aminotransferase or cobyric acid decarboxylase	histidinol-phosphate aminotransferase	Halosimplex carlsbadense	Histidine Biosynthesis, Phenylalanine and Tyrosine Branches from Chorismate	1068	K00817	COG0079	Amino acid transport and metabolism	CytoPlasmic
ORF_0644	93972-Chr01	621208	622434	-19	-	409	halo.01743	arCOG00130	G	-	MFS family permease	major facilitator superfamily protein	Halococcus morrhuae		1227		COG2814	Carbohydrate transport and metabolism	Transmembrane
ORF_0645	93972-Chr01	622415	622570	30	+	52	halo.24000		S	-	Uncharacterized protein	hypothetical protein			156				CytoPlasmic
ORF_0646	93972-Chr01	622600	623469	92	-	290	halo.01400	arCOG04572	S	-	Uncharacterized protein	conserved hypothetical protein	Halomicrobium katesii		870				CytoPlasmic
ORF_0647	93972-Chr01	623561	624754	144	-	398	halo.01402	arCOG02492	S	-	Secreted protein, with PKD repeat domain	Pyrrolo-quinoline quinone	Haladaptatus paucihalophilus		1194		COG1520	Function unknown	CytoPlasmic
ORF_0648	93972-Chr01	624898	625896	-5	-	333	halo.01311	arCOG04573	S	-	Uncharacterized protein	conserved hypothetical protein	Halorhabdus tiamatea SARL4B		999				CytoPlasmic
ORF_0649	93972-Chr01	625891	626022	95	+	44	halo.16622		S	-	Uncharacterized protein	hypothetical protein			132				CytoPlasmic
ORF_0650	93972-Chr01	626117	626950	334	-	278	halo.00292	arCOG00515	R	-	Zn-dependent hydrolase of the beta-lactamase fold	beta-lactamase domain protein	Natrinema versiforme		834	K03476	COG2220	General function prediction only	CytoPlasmic
ORF_0651	93972-Chr01	627284	627643	272	-	120	halo.05976	arCOG06432	S	-	Uncharacterized protein	Membrane protein			360				CytoPlasmic
ORF_0652	93972-Chr01	627915	628469	137	+	185	halo.02768	arCOG09090	S	-	Uncharacterized membrane protein	cytochrome C oxidase subunit I( EC:1.9.3.1 )	Haladaptatus paucihalophilus		555				Transmembrane
ORF_0653	93972-Chr01	628606	629232	68	+	209	halo.03849	arCOG09178	S	-	Uncharacterized protein	conserved hypothetical protein	Haloferax mediterranei ATCC 33500		627				CytoPlasmic
ORF_0654	93972-Chr01	629300	631042	13	+	581	halo.03888	arCOG00051	R	-	Predicted spermidine synthase with an N-terminal membrane domain	spermidine synthase	Haloferax mucosum	Polyamine Metabolism	1743	K00797	COG4262	General function prediction only	Transmembrane
ORF_0655	93972-Chr01	631055	631531	-3	+	159	halo.03919	arCOG06376	S	-	Uncharacterized protein	conserved hypothetical protein	Haloferax elongans		477				CytoPlasmic
ORF_0656	93972-Chr01	631528	632499	53	+	324	halo.03922	arCOG06375	S	-	Uncharacterized protein	conserved hypothetical protein	Haloferax sulfurifontis		972				CytoPlasmic
ORF_0657	93972-Chr01	632552	634657	-3	+	702	halo.02633	arCOG03127	P	Kch	Ion channel fused to ion transporting domain	conserved hypothetical protein	Halomicrobium katesii		2106				Transmembrane
ORF_0658	93972-Chr01	634654	637311	67	-	886	halo.01649	arCOG00557	R	Lhr	Lhr-like helicase with C-terminal Zn finger domain	ATP-dependent helicase Lhr and Lhr-like helicase	Haloferax mediterranei ATCC 33500		2658	K03724	COG1201	General function prediction only	CytoPlasmic
ORF_0659	93972-Chr01	637378	638121	1	+	248	halo.00592	arCOG00500	R	ElaC	Metal-dependent hydrolase of the beta-lactamase superfamily	homolog to ribonuclease Z	Natronomonas moolapensis 8.8.11	tRNA processing	744		COG1234	General function prediction only	CytoPlasmic
ORF_0660	93972-Chr01	638122	639189	32	-	356	halo.00891	arCOG01741	J	PelA	Release factor eRF1	translation factor pelota	Natrinema pallidum		1068	K06965	COG1537	General function prediction only	CytoPlasmic
ORF_0661	93972-Chr01	639221	640006	107	-	262	halo.02571	arCOG13034	S	-	Uncharacterized membrane protein	hypothetical protein			786				Transmembrane
ORF_0662	93972-Chr01	640113	640802	294	+	230	halo.02374	arCOG03102	Q	-	Predicted ring-cleavage extradiol dioxygenase	glyoxalase/bleomycin resistance protein/dioxygenase	Natronorubrum tibetense		690				CytoPlasmic
ORF_0663	93972-Chr01	641096	641830	179	+	245	halo.04248	arCOG13031	S	-	Uncharacterized protein	hypothetical protein			735				CytoPlasmic
ORF_0664	93972-Chr01	642009	642296	411	-	96	halo.01273	arCOG04568	S	-	Uncharacterized protein	conserved hypothetical protein	Halorubrum terrestre		288				CytoPlasmic
ORF_0665	93972-Chr01	642707	643879	261	+	391	halo.01371	arCOG02092	E	LeuA	Isopropylmalate/homocitrate/citramalate synthase	2-isopropylmalate synthase	Halorhabdus tiamatea SARL4B	Branched-Chain Amino Acid Biosynthesis, Leucine Biosynthesis	1173	K01649	COG0119	Amino acid transport and metabolism	CytoPlasmic
ORF_0666	93972-Chr01	644140	645906	-3	+	589	halo.00680	arCOG01998	E	IlvB	Acetolactate synthase large subunit or other thiamine pyrophosphate-requiring enzyme	acetolactate synthase large subunit	Haloterrigena turkmenica DSM 5511	Acetoin, butanediol metabolism, Acetolactate synthase subunits, Branched-Chain Amino Acid Biosynthesis	1767	K01652	COG0028	Amino acid transport and metabolism / Coenzyme metabolism	CytoPlasmic
ORF_0667	93972-Chr01	645903	646544	-7	+	214	halo.01301	arCOG04445	E	IlvH	Acetolactate synthase, small subunit	acetolactate synthase small subunit	Halococcus salifodinae	Acetoin, butanediol metabolism, Acetolactate synthase subunits, Branched-Chain Amino Acid Biosynthesis	642	K01653	COG0440	Amino acid transport and metabolism	CytoPlasmic
ORF_0668	93972-Chr01	646537	647586	6	+	350	halo.01266	arCOG04465	E	IlvC	Ketol-acid reductoisomerase	ketol-acid reductoisomerase	Natronomonas pharaonis DSM 2160	Branched-Chain Amino Acid Biosynthesis, Coenzyme A Biosynthesis	1050	K00053	COG0059	Amino acid transport and metabolism / Coenzyme metabolism	CytoPlasmic
ORF_0669	93972-Chr01	647592	647807	-3	+	72	halo.02191	arCOG09024	S	-	Uncharacterized protein	hypothetical protein			216				CytoPlasmic
ORF_0670	93972-Chr01	647804	649225	-3	+	474	halo.01326	arCOG01698	E	LeuC	Homoaconitate hydratase/3-isopropylmalate dehydratase large subunit family protein	isopropylmalate isomerase large subunit	Halococcus morrhuae	Branched-Chain Amino Acid Biosynthesis, Leucine Biosynthesis	1422	K01703	COG0065	Amino acid transport and metabolism	CytoPlasmic
ORF_0671	93972-Chr01	649222	649824	-3	+	201	halo.01342	arCOG02230	E	LeuD	3-isopropylmalate dehydratase small subunit	3-isopropylmalate dehydratase, small subunit	Natronococcus occultus SP4	Branched-Chain Amino Acid Biosynthesis, Leucine Biosynthesis	603	K01704	COG0066	Amino acid transport and metabolism	CytoPlasmic
ORF_0672	93972-Chr01	649821	650798	8	+	326	halo.01294	arCOG01163	C	LeuB	Isocitrate/isopropylmalate dehydrogenase	isocitrate dehydrogenase (NAD(+))	Halomicrobium mukohataei DSM 12286	Branched-Chain Amino Acid Biosynthesis, Leucine Biosynthesis	978	K00052	COG0473	Amino acid transport and metabolism	CytoPlasmic
ORF_0673	93972-Chr01	650806	651447	-3	-	214	halo.00107	arCOG04662	S	-	Uncharacterized membrane protein	conserved hypothetical protein	Haloferax elongans		642				Transmembrane
ORF_0674	93972-Chr01	651444	651980	124	-	179	halo.00127	arCOG04663	S	-	Uncharacterized membrane protein	conserved hypothetical protein	Haloterrigena turkmenica DSM 5511		537				Transmembrane
ORF_0675	93972-Chr01	652104	652403	58	-	100	halo.01619	arCOG06214	S	-	Uncharacterized protein	conserved hypothetical protein	Natronomonas moolapensis 8.8.11		300				CytoPlasmic
ORF_0676	93972-Chr01	652461	653261	0	-	267	halo.02122	arCOG00164	O	CysU	ABC-type sulfate transport system, permease component	ABC transporter permease	Halalkalicoccus jeotgali B3	ABC transporter tungstate (TC 3.A.1.6.2)	801	K15496	COG0555	Posttranslational modification, protein turnover, chaperones	Transmembrane
ORF_0677	93972-Chr01	653261	654184	67	-	308	halo.01705	arCOG00219	P	ModA	ABC-type molybdate transport system, periplasmic component	ABC-type transport system periplasmic substrate-binding protein (probable substrate sulfate/thiosulfate/molybdate)	Natronomonas moolapensis 8.8.11	ABC transporter tungstate (TC 3.A.1.6.2)	924	K15495	COG0725	Inorganic ion transport and metabolism	LipoProtein
ORF_0678	93972-Chr01	654251	654940	116	+	230	halo.01675	arCOG00223	K	ModE	N-terminal domain of molybdenum-binding protein	ModE family transcriptional regulator	Halococcus thailandensis		690	K02019	COG2005	General function prediction only	CytoPlasmic
ORF_0679	93972-Chr01	655056	656165	7	+	370	halo.02690	arCOG00658	E	PylB/HcgA	(2R,3R)-3-methylornithine synthase involved in pyrrolysine biosynthesis/Iron-guanylylpyridinol (FeGP) cofactor biosynthesis protein HcgA	biotin synthase	Haloferax mediterranei ATCC 33500	Biotin biosynthesis, Biotin biosynthesis Experimental, Biotin synthesis cluster	1110	K01012	COG0502	Coenzyme metabolism	CytoPlasmic
ORF_0680	93972-Chr01	656172	657221	3	+	350	halo.03043	arCOG06241	E	-	Glutamate dehydrogenase/leucine dehydrogenase family	BioA alternative protein	Halogeometricum borinquense DSM 11551	Biotin synthesis cluster	1050				CytoPlasmic
ORF_0681	93972-Chr01	657224	658438	-3	+	405	halo.02723	arCOG00113	H	BioF	7-keto-8-aminopelargonate synthetase or related enzyme	7-keto-8-aminopelargonate synthetase-like enzyme	Haloferax larsenii	Biotin biosynthesis, Biotin biosynthesis Experimental, Biotin synthesis cluster	1215	K00652	COG0156	Coenzyme metabolism	CytoPlasmic
ORF_0682	93972-Chr01	658435	659124	93	+	230	halo.03034	arCOG00100	H	BioD	Dethiobiotin synthetase	dethiobiotin synthase	Natrialba taiwanensis	Biotin biosynthesis, Biotin biosynthesis Experimental, Biotin synthesis cluster	690	K01935	COG0132	Coenzyme metabolism	CytoPlasmic
ORF_0683	93972-Chr01	659217	659648	154	+	144	halo.01904	arCOG09089	S	-	Uncharacterized protein	hypothetical protein			432				CytoPlasmic
ORF_0684	93972-Chr01	659802	660350	51	+	183	halo.00145	arCOG01101	P	Dps	DNA-binding ferritin-like protein (oxidative damage protectant)	ferritin	Haloterrigena salina	Oxidative stress, Oxidative stress, Oxidative stress	549		COG0783	Inorganic ion transport and metabolism	CytoPlasmic
ORF_0685	93972-Chr01	660401	660544	126	-	48	halo.04050	arCOG06242	S	-	Uncharacterized protein	conserved hypothetical protein	Natrinema altunense		144				CytoPlasmic
ORF_0686	93972-Chr01	660670	661242	60	+	191	halo.01636	arCOG06243	S	-	Uncharacterized protein	conserved hypothetical protein	Natronomonas moolapensis 8.8.11		573				CytoPlasmic
ORF_0687	93972-Chr01	661302	662279	-3	+	326	halo.00657	arCOG00894	M	-	Glycosyl transferase family 2	glycosyl transferase-like protein	Haloarcula japonica		978	K00721	COG0463	Cell envelope biogenesis, outer membrane	Transmembrane
ORF_0688	93972-Chr01	662276	662608	102	-	111	halo.00667	arCOG04575	S	-	Uncharacterized protein	conserved hypothetical protein	Halogeometricum borinquense DSM 11551		333				CytoPlasmic
ORF_0689	93972-Chr01	662710	662922	-28	+	71	halo.01043	arCOG02836	V	NikR	Transcriptional regulator, CopG/Arc/MetJ family (DNA-binding and a metal-binding domains)	transcriptional regulators, CopG/Arc/MetJ family	Halorhabdus utahensis DSM 12940		213				CytoPlasmic
ORF_0690	93972-Chr01	662894	663331	46	-	146	halo.01464	arCOG01140	O	Rri1	Proteasome lid subunit RPN8/RPN11, contains Jab1/MPN domain metalloenzyme (JAMM) motif	conserved hypothetical protein	Haladaptatus paucihalophilus		438				CytoPlasmic
ORF_0691	93972-Chr01	663377	664057	53	-	227	halo.00180	arCOG04567	R	-	Metallo-beta-lactamase superfamily enzyme	conserved hypothetical protein	Natronorubrum bangense		681				CytoPlasmic
ORF_0692	93972-Chr01	664110	664976	99	-	289	halo.02571	arCOG13034	S	-	Uncharacterized membrane protein	hypothetical protein			867				Transmembrane
ORF_0693	93972-Chr01	665075	665833	1	+	253	halo.00864	arCOG00079	J	FtsJ	23S rRNA U2552 (ribose-2'-O)-methylase RlmE/FtsJ	23S rRNA methyltransferase	Haladaptatus paucihalophilus	Bacterial Cell Division, RNA methylation	759	K02427	COG0293	Translation, ribosomal structure and biogenesis	CytoPlasmic
ORF_0694	93972-Chr01	665834	665995	41	-	54	halo.00624	arCOG04735	V	-	CopG/MetJ, RHH domain containing DNA-binding protein, often an antitoxin in Type II toxin-antitoxin systems	putative transcriptional regulator, CopG/Arc/MetJ family	Halorubrum lacusprofundi ATCC 49239		162				CytoPlasmic
ORF_0695	93972-Chr01	666036	667127	40	-	364	halo.00817	arCOG00570	I	-	Geranylgeranyl reductase, flavoprotein	electron transfer flavoprotein	Halomicrobium katesii		1092	K00311	COG0644	Energy production and conversion	CytoPlasmic
ORF_0696	93972-Chr01	667167	670106	184	-	980	halo.00906	arCOG04694	L	UvrA	Excinuclease ABC subunit A, ATPase	excinuclease ABC chain A	Natronomonas pharaonis DSM 2160	DNA repair, UvrABC system	2940	K03701	COG0178	DNA replication, recombination, and repair	CytoPlasmic
ORF_0697	93972-Chr01	670290	670535	-3	+	82	halo.01401	arCOG08183	S	-	Uncharacterized membrane protein	conserved hypothetical protein	Haladaptatus paucihalophilus		246				Transmembrane
ORF_0698	93972-Chr01	670532	672352	74	-	607	halo.01040	arCOG00797	L	UvrD	Superfamily I DNA and RNA helicase	UvrD/REP helicase	Halococcus saccharolyticus	DNA repair, bacterial UvrD and related helicases	1821	K03657	COG0210	DNA replication, recombination, and repair	CytoPlasmic
ORF_0699	93972-Chr01	672426	672614	6	-	63	halo.02349	arCOG06423	S	-	Zn finger protein, C2C2 type	conserved hypothetical protein	Halomicrobium mukohataei DSM 12286		189				CytoPlasmic
ORF_0700	93972-Chr01	672620	672817	-91	+	66	halo.21446		S	-	Uncharacterized protein	hypothetical protein			198				CytoPlasmic
ORF_0701	93972-Chr01	672726	673754	-6	+	343	halo.00431	arCOG02985	T	-	Protease prsW family, M79 MEROPS family	conserved hypothetical protein	Halosimplex carlsbadense		1029		COG2339	Function unknown	Transmembrane
ORF_0702	93972-Chr01	673748	674389	88	-	214	halo.01268	arCOG04713	H	RibC	Riboflavin synthase alpha chain	riboflavin synthase subunit alpha	Natronococcus jeotgali	Riboflavin, FMN and FAD metabolism, Riboflavin, FMN and FAD metabolism in plants, Riboflavin synthesis cluster, riboflavin to FAD	642	K00793	COG0307	Coenzyme metabolism	CytoPlasmic
ORF_0703	93972-Chr01	674477	674848	-3	+	124	halo.02126	arCOG06312	S	-	Uncharacterized protein	conserved hypothetical protein	Halosimplex carlsbadense		372				CytoPlasmic
ORF_0704	93972-Chr01	674845	676197	11	+	451	halo.01013	arCOG04307	J	CafA	Ribonuclease G and E	RNA-binding protein AU-1	Haloarcula amylolytica		1353		COG1530	Translation, ribosomal structure and biogenesis	CytoPlasmic
ORF_0705	93972-Chr01	676208	676927	-10	-	240	halo.01473	arCOG02292	R	Gph	HAD superfamily hydrolase	HAD-superfamily hydrolase	Natrinema pallidum		720	K01091	COG0546	General function prediction only	CytoPlasmic
ORF_0706	93972-Chr01	676917	677438	62	-	174	halo.00042	arCOG00842	J	RimL	Acetyltransferase, RimL family	GCN5-related N-acetyltransferase	Halorhabdus tiamatea SARL4B		522	K03790	COG1670	Translation, ribosomal structure and biogenesis	CytoPlasmic
ORF_0707	93972-Chr01	677500	678033	65	-	178	halo.00042	arCOG00842	J	RimL	Acetyltransferase, RimL family	acetyltransferase	Haloferax prahovense		534		COG1670	Translation, ribosomal structure and biogenesis	CytoPlasmic
ORF_0708	93972-Chr01	678098	678598	84	-	167	halo.00042	arCOG00842	J	RimL	Acetyltransferase, RimL family	acetyltransferase	Haloferax prahovense		501		COG1670	Translation, ribosomal structure and biogenesis	CytoPlasmic
ORF_0709	93972-Chr01	678682	678840	46	+	53	halo.23042		S	-	Uncharacterized protein	hypothetical protein			159				CytoPlasmic
ORF_0710	93972-Chr01	678886	679623	1	+	246	halo.02067	arCOG01261	I	FabG	Short-chain alcohol dehydrogenase	dehydrogenase	Natronobacterium gregoryi SP2	CBSS-246196.1.peg.364, Fatty Acid Biosynthesis FASII	738		COG1028	Secondary metabolites biosynthesis, transport, and catabolism / General function prediction only	CytoPlasmic
ORF_0711	93972-Chr01	679624	680241	4	-	206	halo.01054	arCOG00355	R	EngB	GTP-binding protein EngB required for normal cell division in bacteria	GTP-binding protein	Natrialba asiatica	Universal GTPases	618		COG0218	General function prediction only	CytoPlasmic
ORF_0712	93972-Chr01	680245	681216	102	-	324	halo.01197	arCOG00352	R	Nog1	GTP-binding protein, GTP1/Obg family	GTP-binding protein HSR1-related	Halomicrobium mukohataei DSM 12286	Universal GTPases	972	K06943	COG1084	General function prediction only	CytoPlasmic
ORF_0713	93972-Chr01	681318	681674	2	+	119	halo.02035	arCOG09323	S	-	Uncharacterized membrane protein	hypothetical protein			357				Transmembrane
ORF_0714	93972-Chr01	681676	681960	-7	-	95	halo.00951	arCOG02677	E	HisI	Phosphoribosyl-ATP pyrophosphohydrolase	phosphoribosyl-ATP pyrophosphatase	Natrinema versiforme	Histidine Biosynthesis, Riboflavin synthesis cluster	285	K01523	COG0140	Amino acid transport and metabolism	CytoPlasmic
ORF_0715	93972-Chr01	681953	682450	44	-	166	halo.02829	arCOG01759	L	-	Bifunctional nuclease, with DNase and RNase activity	conserved hypothetical protein	Halopiger xanaduensis SH-6		498	K08999	COG1259	Function unknown	CytoPlasmic
ORF_0716	93972-Chr01	682494	683084	53	-	197	halo.01148	arCOG00034	H	PDX2	Predicted glutamine amidotransferase involved in pyridoxine biosynthesis	glutamine amidotransferase	Halomicrobium katesii	Pyridoxin (Vitamin B6) Biosynthesis	591	K08681	COG0311	Coenzyme metabolism	CytoPlasmic
ORF_0717	93972-Chr01	683137	683265	120	-	43	halo.01059	arCOG02957	U	SBH1	Preprotein translocase subunit Sec61beta	hypothetical protein			129		COG4023	Intracellular trafficking and secretion	Transmembrane
ORF_0718	93972-Chr01	683385	683654	6	+	90	halo.00594	arCOG01972	O	TrxA	Thiol-disulfide isomerase or thioredoxin	thioredoxin	Halobiforma		270	K03671	COG3118	Posttranslational modification, protein turnover, chaperones	CytoPlasmic
ORF_0719	93972-Chr01	683660	683914	141	-	85	halo.00652	arCOG00394	K	ArsR	Transcriptional regulator containing HTH domain, ArsR family	transcriptional regulator, arsr family protein	Halococcus		255				CytoPlasmic
ORF_0720	93972-Chr01	684055	684399	0	+	115	halo.00678	arCOG02206	S	-	Uncharacterized membrane protein	conserved hypothetical protein	Halalkalicoccus jeotgali B3		345				Transmembrane
ORF_0721	93972-Chr01	684399	686222	8	+	608	halo.00682	arCOG00187	J	Rli1	Translation initiation factor RLI1, contains Fe-S and AAA+ ATPase domains	ATPase RIL	Haloarcula japonica		1824	K06174	COG1245	General function prediction only	CytoPlasmic
ORF_0722	93972-Chr01	686230	686385	146	-	52	halo.04089	arCOG11182	S	-	Uncharacterized membrane protein	Membrane protein			156				Transmembrane
ORF_0723	93972-Chr01	686531	686956	163	-	142	halo.01798	arCOG00458	E	-	Archaemetzincin family protease	archaemetzincin-like protein	Salinarchaeum sp. Harcht-Bsk1		426	K06974	COG1913	General function prediction only	CytoPlasmic
ORF_0724	93972-Chr01	687119	687505	-25	+	129	halo.01469	arCOG04385	S	-	Predicted small methyltransferase	conserved hypothetical protein	Natronomonas pharaonis DSM 2160		387	K09713	COG1255	Function unknown	CytoPlasmic
ORF_0725	93972-Chr01	687480	688361	112	+	294	halo.00932	arCOG04692	R	Gph	HAD superfamily hydrolase	conserved hypothetical protein	Natronomonas pharaonis DSM 2160		882		COG0546	General function prediction only	CytoPlasmic
ORF_0726	93972-Chr01	688473	690305	185	+	611	halo.04903	arCOG00543	J	FttA	Transcription termination factor, consists of metallo-beta-lactamase domain and an RNA-binding KH domain	metal-dependent RNase	Halococcus salifodinae	Bacterial RNA-metabolizing Zn-dependent hydrolases, Ribonucleases in Bacillus	1833	K14403	COG1782	General function prediction only	CytoPlasmic
ORF_0727	93972-Chr01	690490	692460	83	-	657	halo.00702	arCOG03060	O	DnaK	Chaperone DnaK (HSP70)	molecular chaperone DnaK	Halogeometricum borinquense DSM 11551	GroEL GroES, Protein chaperones	1971	K04043	COG0443	Posttranslational modification, protein turnover, chaperones	CytoPlasmic
ORF_0728	93972-Chr01	692543	693925	92	+	461	halo.00961	arCOG01228	U	Ffh	Signal recognition particle GTPase	signal recognition particle	Halobacterium sp. DL1	Bacterial signal recognition particle (SRP), Universal GTPases	1383	K03106	COG0541	Intracellular trafficking and secretion	CytoPlasmic
ORF_0729	93972-Chr01	694017	695150	65	+	378	halo.01517	arCOG00115	L	-	DNA modification methylase	DNA methylase N-4/N-6 domain-containing protein	Halorubrum		1134	K00590	COG0863	DNA replication, recombination, and repair	CytoPlasmic
ORF_0730	93972-Chr01	695215	695766	-6	+	184	halo.00527	arCOG00624	P	MgtE2	Permease, similar to cation transporter	Mg2+ transporter	Halococcus hamelinensis	Magnesium transport	552	K07244	COG1824	Inorganic ion transport and metabolism	Transmembrane
ORF_0731	93972-Chr01	695760	696317	17	+	186	halo.00488	arCOG00624	P	MgtE2	Permease, similar to cation transporter	ABC transporter permease	Haladaptatus paucihalophilus	Magnesium transport	558	K07244	COG1824	Inorganic ion transport and metabolism	Transmembrane
ORF_0732	93972-Chr01	696334	696777	-7	-	148	halo.00989	arCOG01043	R	-	Predicted RNA binding protein with dsRBD fold	coaE operon protein	Natronomonas pharaonis DSM 2160		444	K09736	COG1931	Function unknown	CytoPlasmic
ORF_0733	93972-Chr01	696770	697309	219	-	180	halo.01138	arCOG01045	H	CoaE	Dephospho-CoA kinase	adenylate kinase	Haloarcula californiae	Coenzyme A Biosynthesis	540		COG0237	Coenzyme metabolism	CytoPlasmic
ORF_0734	93972-Chr01	697528	697932	4	+	135	halo.03205	arCOG09118	S	-	Uncharacterized protein	conserved hypothetical protein	Halalkalicoccus jeotgali B3		405				Transmembrane
ORF_0735	93972-Chr01	697936	699030	155	-	365	halo.00257	arCOG01888	E	AmpS	Leucyl aminopeptidase (aminopeptidase T)	aminopeptidase ( leucyl aminopeptidase, aminopeptidase T) 2	Natronomonas pharaonis DSM 2160		1095	K19689	COG2309	Amino acid transport and metabolism	CytoPlasmic
ORF_0736	93972-Chr01	699185	700198	-3	+	338	halo.01823	arCOG00065	O	csdA	Selenocysteine lyase/Cysteine desulfurase	threonine aldolase	Haladaptatus paucihalophilus	Glycine Biosynthesis, Threonine degradation	1014	K01620	COG2008	Amino acid transport and metabolism	CytoPlasmic
ORF_0737	93972-Chr01	700195	700329	50	-	45	halo.03029	arCOG10974	S	-	Uncharacterized protein	hypothetical protein			135				Transmembrane
ORF_0738	93972-Chr01	700379	700894	312	-	172	halo.01130	arCOG01141	R	-	ICC-like phosphoesterase	phosphoesterase	Haloarcula hispanica ATCC 33960		516	K07095	COG0622	General function prediction only	CytoPlasmic
ORF_0739	93972-Chr01	701206	702732	100	+	509	halo.00029	arCOG06219	T	-	Signal transduction histidine kinase	PAS sensor protein	Natrinema sp. J7-2		1527		COG0642	Signal transduction mechanisms	Transmembrane
ORF_0740	93972-Chr01	702832	704505	59	+	558	halo.00434	arCOG02009	C	NhaC	Na+/H+ antiporter	sodium:proton antiporter	Haladaptatus paucihalophilus		1674		COG1757	Energy production and conversion	Transmembrane
ORF_0741	93972-Chr01	704564	705634	-10	+	357	halo.01172	arCOG01360	J	RaSEA	Archaeosine formation enzyme, radical SAM superfamily	Fe-S oxidoreductase MJ0550	Halococcus morrhuae		1071	K06936	COG1244	General function prediction only	CytoPlasmic
ORF_0742	93972-Chr01	705624	706322	-3	-	233	halo.00939	arCOG00102	F	PurL	Phosphoribosylformylglycinamidine (FGAM) synthase, glutamine amidotransferase domain	phosphoribosylformylglycinamidine synthase I	Halorubrum aidingense	De Novo Purine Biosynthesis	699	K01952	COG0047	Nucleotide transport and metabolism	CytoPlasmic
ORF_0743	93972-Chr01	706319	706570	370	-	84	halo.00858	arCOG04462	F	PurS	Phosphoribosylformylglycinamidine (FGAM) synthase, PurS component	phosphoribosylformylglycinamidine synthase subunit PurS	Natrialba chahannaoensis	De Novo Purine Biosynthesis	252	K01952	COG1828	Nucleotide transport and metabolism	CytoPlasmic
ORF_0744	93972-Chr01	706940	707638	37	+	233	halo.05995	arCOG04250	R	-	Solo B3/4 domain (OB-fold DNA/RNA-binding) of Phe-aaRS-beta	conserved hypothetical protein	Reinekea blandensis		699		COG3382	Function unknown	CytoPlasmic
ORF_0745	93972-Chr01	707675	708601	328	-	309	halo.06085	arCOG05989	K	-	Transcriptional regulator, xre family	conserved hypothetical protein	Nocardia sp. BMG111209		927				CytoPlasmic
ORF_0746	93972-Chr01	708929	709339	44	+	137	halo.05273	arCOG03295	S	-	Membrane protein containing Zn-ribbon domain	hypothetical protein			411				CytoPlasmic
ORF_0747	93972-Chr01	709383	710090	256	-	236	halo.03711	arCOG02889	R	-	Predicted deacylase	deacylase-like protein	Haloterrigena turkmenica DSM 5511		708		COG3608	General function prediction only	CytoPlasmic
ORF_0748	93972-Chr01	710346	711365	24	-	340	halo.01014	arCOG04421	F	PurC	Phosphoribosylaminoimidazolesuccinocarboxamide (SAICAR) synthase	phosphoribosylaminoimidazole-succinocarboxamide synthase	Natronomonas moolapensis 8.8.11	De Novo Purine Biosynthesis	1020	K01923	COG0152	Nucleotide transport and metabolism	CytoPlasmic
ORF_0749	93972-Chr01	711389	711550	-18	-	54	halo.18209		S	-	Uncharacterized protein	hypothetical protein			162				CytoPlasmic
ORF_0750	93972-Chr01	711532	713157	62	+	542	halo.03936	arCOG03060	O	DnaK	Chaperone DnaK (HSP70)	molecular chaperone DnaK	Candidatus Haloredivivus sp. G17	GroEL GroES, Protein chaperones	1626		COG0443	Posttranslational modification, protein turnover, chaperones	CytoPlasmic
ORF_0751	93972-Chr01	713219	714634	-8	+	472	halo.06114	arCOG02846	O	DnaJ	DnaJ-class molecular chaperone	heat shock protein DnaJ	Natrialba hulunbeirensis	GroEL GroES, Protein chaperones	1416		COG0484	Posttranslational modification, protein turnover, chaperones	Transmembrane
ORF_0752	93972-Chr01	714626	715741	199	-	372	halo.00660	arCOG00657	H	CofG	FO synthase or thiamine biosynthesis enzyme ThiH	FO synthase subunit 1	Halomicrobium mukohataei DSM 12286	Coenzyme F420 synthesis	1116	K11780	COG1060	Coenzyme metabolism / General function prediction only	CytoPlasmic
ORF_0753	93972-Chr01	715940	716392	26	-	151	halo.00528	arCOG04472	H	CofC	2-phospho-L-lactate guanylyltransferase, coenzyme F420 biosynthesis enzyme, CobY/MobA/RfbA family	phospholactate guanylyltransferase	Halalkalicoccus jeotgali B3		453	K14941	COG1920	Function unknown	CytoPlasmic
ORF_0754	93972-Chr01	716418	717392	442	+	325	halo.03100	arCOG02280	K	-	Transcriptional regulator, contains HTH domain	DNA binding protein	Haloarcula vallismortis		975	K06930	COG3413	General function prediction only	CytoPlasmic
ORF_0755	93972-Chr01	717834	718802	624	+	323	halo.04964	arCOG10937	S	-	Uncharacterized protein	conserved hypothetical protein	Halogeometricum borinquense DSM 11551		969				CytoPlasmic
ORF_0756	93972-Chr01	719426	719671	3	+	82	halo.00006	arCOG01259	I	FabG	Short-chain alcohol dehydrogenase	replication protein A	haloarchaeon 3A1_DGR		246		COG4221	General function prediction only	CytoPlasmic
ORF_0757	93972-Chr01	719674	720072	733	-	133	halo.01472	arCOG03070	S	-	Predicted membrane protein, DoxD family	terminal quinol oxidase subunit	Salinarchaeum sp. Harcht-Bsk1		399				Transmembrane
ORF_0758	93972-Chr01	720805	721158	205	+	118	halo.10870		C	-	Peroxiredoxin domain fused to uncharacterized domain	hypothetical protein			354				CytoPlasmic
ORF_0759	93972-Chr01	721363	721590	433	+	76	halo.03941		C	-	Peroxiredoxin domain fused to uncharacterized domain, fragment	hypothetical protein			228				CytoPlasmic
ORF_0760	93972-Chr01	722023	722850	342	+	276	halo.01640	arCOG09239	S	-	Coiled-coil domain fused to HTH transcriptional regulator domain	conserved hypothetical protein	Haloferax gibbonsii		828				CytoPlasmic
ORF_0761	93972-Chr01	723192	725915	1090	+	908	halo.14841	arCOG03042	R	-	TPR repeats containing protein	peptidase S1 and S6 chymotrypsin/Hap	Haloarcula californiae		2724				CytoPlasmic
ORF_0762	93972-Chr01	727005	727283	103	-	93	halo.01700	arCOG03916	S	-	Uncharacterized membrane protein	conserved hypothetical protein	Halomicrobium katesii		279				Transmembrane
ORF_0763	93972-Chr01	727386	727700	5	-	105	halo.02969	arCOG09136	S	-	Uncharacterized membrane protein	hypothetical protein			315				Transmembrane
ORF_0764	93972-Chr01	727705	728052	873	-	116	halo.00400	arCOG03065	K	ArsR	Transcriptional regulator containing HTH domain, ArsR family	ArsR family transcriptional regulator	Halomicrobium mukohataei DSM 12286		348				CytoPlasmic
ORF_0765	93972-Chr01	728925	729641	109	-	239	halo.02509	arCOG02004	Q	-	Maleate cis-trans isomerase	aspartate racemase	Haloferax larsenii	Glutamine, Glutamate, Aspartate and Asparagine Biosynthesis	717	K01779	COG1794	Cell envelope biogenesis, outer membrane	CytoPlasmic
ORF_0766	93972-Chr01	729750	730451	67	-	234	halo.01380	arCOG02274	K	-	Transcriptional regulator, contains HTH domain	bacterio-opsin activator	Haloferax mucosum		702		COG3413	General function prediction only	CytoPlasmic
ORF_0767	93972-Chr01	730518	732173	83	-	552	halo.00094	arCOG06311	V	HalU	Predicted permease, implicated in Halocine C8 export	conserved hypothetical protein	halophilic archaeon DL31		1656				Transmembrane
ORF_0768	93972-Chr01	732256	733029	115	-	258	halo.00133	arCOG00196	V	CcmA	ABC-type multidrug transport system, ATPase component	phosphonate-transporting ATPase	Halococcus salifodinae		774	K01990	COG1131	Defense mechanisms	CytoPlasmic
ORF_0769	93972-Chr01	733144	734031	11	-	296	halo.01913	arCOG03860	K	-	Predicted transcriptional regulator, contains HTH domain	conserved hypothetical protein	Haladaptatus paucihalophilus		888				CytoPlasmic
ORF_0770	93972-Chr01	734042	734200	108	+	53	halo.20022		S	-	Uncharacterized protein	hypothetical protein			159				CytoPlasmic
ORF_0771	93972-Chr01	734308	735897	216	+	530	halo.03395	arCOG00563	M	-	Oligosaccharyl transferase, PMT/STT3 family	conserved hypothetical protein	Haladaptatus paucihalophilus		1590		COG5617	Function unknown	Transmembrane
ORF_0772	93972-Chr01	736113	736613	182	+	167	halo.11328	arCOG10079	S	-	Uncharacterized protein	nuclease	Halococcus hamelinensis		501		COG3889	General function prediction only	CytoPlasmic
ORF_0773	93972-Chr01	736795	738051	142	-	419	halo.00470	arCOG00135	G	-	MFS family permease	MFS general substrate transporter	Halobiforma lacisalsi		1257				Transmembrane
ORF_0774	93972-Chr01	738193	738486	20	+	98	halo.02822	arCOG04223	J	SUI1	Translation initiation factor 1 (eIF-1/SUI1)	translation initiation factor SUI1	Halopiger xanaduensis SH-6	Translation initiation factors eukaryotic and archaeal	294	K03113	COG0023	Translation, ribosomal structure and biogenesis	CytoPlasmic
ORF_0775	93972-Chr01	738506	738646	-40	-	47	halo.13971		S	-	Uncharacterized protein	hypothetical protein			141				CytoPlasmic
ORF_0776	93972-Chr01	738606	738794	128	+	63	halo.24289		S	-	Uncharacterized protein	hypothetical protein			189				CytoPlasmic
ORF_0777	93972-Chr01	738922	739617	210	-	232	halo.01667	arCOG03458	R	Gdt1	Putative Ca2+/H+ antiporter, TMEM165/GDT1 family	conserved hypothetical protein	Salinarchaeum sp. Harcht-Bsk1		696		COG2119	Function unknown	Transmembrane
ORF_0778	93972-Chr01	739827	740102	9	+	92	halo.08027		S	-	Uncharacterized membrane protein	hypothetical protein			276				Transmembrane
ORF_0779	93972-Chr01	740111	740902	233	-	264	halo.02273	arCOG02808	K	-	Transcriptional regulator, implicated in bacteriocin system regulation, contains HTH domain	DNA binding protein	Halomicrobium mukohataei DSM 12286		792		COG4742	Transcription	CytoPlasmic
ORF_0780	93972-Chr01	741135	742061	74	+	309	halo.02228	arCOG00271	G	RhaT	Permease of the drug/metabolite transporter (DMT) superfamily	Permease of the drug/metabolite transporter (DMT) superfamily	Halopiger xanaduensis SH-6	Queuosine-Archaeosine Biosynthesis	927				Transmembrane
ORF_0781	93972-Chr01	742135	742692	25	+	186	halo.00545	arCOG01073	L	-	NUDIX family hydrolase	NUDIX hydrolase	Natrialba chahannaoensis	NAD and NADP cofactor biosynthesis global, Nudix proteins (nucleoside triphosphate hydrolases), tRNA modification related cluster	558	K01515	COG0494	DNA replication, recombination, and repair / General function prediction only	CytoPlasmic
ORF_0782	93972-Chr01	742717	744222	29	+	502	halo.01062	arCOG00989	J	Tgt	Queuine/archaeosine tRNA-ribosyltransferase	7-cyano-7-deazaguanine tRNA-ribosyltransferase	Halococcus saccharolyticus	Queuosine-Archaeosine Biosynthesis	1506	K18779	COG0343	Translation, ribosomal structure and biogenesis	CytoPlasmic
ORF_0783	93972-Chr01	744251	746002	-3	+	584	halo.01158	arCOG00990	J	-	Queuine tRNA-ribosyltransferase, contain PUA domain	archaeosine tRNA-ribosyltransferase type 2	Halorhabdus tiamatea SARL4B	Queuosine-Archaeosine Biosynthesis	1752	K07557	COG1549	Translation, ribosomal structure and biogenesis	CytoPlasmic
ORF_0784	93972-Chr01	745999	746478	15	-	160	halo.00566	arCOG02815	O	-	Conserved domain frequently associated with peptide methionine sulfoxide reductase	peptide methionine sulfoxide reductase MsrB (R-form specific)	Natronomonas moolapensis 8.8.11	Peptide methionine sulfoxide reductase	480	K07305	COG0229	Posttranslational modification, protein turnover, chaperones	CytoPlasmic
ORF_0785	93972-Chr01	746493	746870	110	+	126	halo.08137		S	-	Uncharacterized protein	conserved hypothetical protein	Bacillus cereus		378				CytoPlasmic
ORF_0786	93972-Chr01	746980	747603	26	-	208	halo.00109	arCOG02280	K	-	Transcriptional regulator, contains HTH domain	Bacterio-opsin activator domain-containing protein	Halovivax asiaticus		624		COG3413	General function prediction only	CytoPlasmic
ORF_0787	93972-Chr01	747629	747748	-47	-	40	halo.21511		S	-	Uncharacterized protein	hypothetical protein			120				CytoPlasmic
ORF_0788	93972-Chr01	747701	748504	65	+	268	halo.00150	arCOG01259	I	FabG	Short-chain alcohol dehydrogenase	dehydrogenase of unknown specificity, short-chain alcohol dehydrogenase like protein	Cylindrospermum stagnale PCC 7417	CBSS-246196.1.peg.364, Fatty Acid Biosynthesis FASII	804		COG1028	Secondary metabolites biosynthesis, transport, and catabolism / General function prediction only	CytoPlasmic
ORF_0789	93972-Chr01	748569	749735	265	+	389	halo.00437	arCOG00134	G	-	MFS family permease	major facilitator superfamily protein	Natrialba asiatica		1167		COG2814	Carbohydrate transport and metabolism	Transmembrane
ORF_0790	93972-Chr01	750000	750395	1262	+	132	halo.00034	arCOG06378	S	-	Uncharacterized protein	hypothetical protein			396				ExtraCellular
ORF_0791	93972-Chr01	751657	752145	96	-	163	halo.00902	arCOG03059	V	FxsA	Protein affecting phage T7 exclusion by the F plasmid	FxsA	Halalkalicoccus jeotgali B3		489	K07113	COG3030	General function prediction only	Transmembrane
ORF_0792	93972-Chr01	752241	753125	92	+	295	halo.02272	arCOG03860	K	-	Predicted transcriptional regulator, contains HTH domain	conserved hypothetical protein	Haladaptatus paucihalophilus		885				CytoPlasmic
ORF_0793	93972-Chr01	753217	753384	10	+	56	halo.00470	arCOG00135	G	-	MFS family permease	MFS general substrate transporter	Halobiforma lacisalsi		168				CytoPlasmic
ORF_0794	93972-Chr01	753394	754461	12	+	356	halo.00470	arCOG00135	G	-	MFS family permease	transporter, MFS 1 family protein	Natrialba chahannaoensis		1068				Transmembrane
ORF_0795	93972-Chr01	754473	755462	16	-	330	halo.01795	arCOG00980	O	SlpA	FKBP-type peptidyl-prolyl cis-trans isomerase 2	FKBP-type peptidylprolyl isomerase 2	Natronomonas pharaonis DSM 2160		990	K03775	COG1047	Posttranslational modification, protein turnover, chaperones	CytoPlasmic
ORF_0796	93972-Chr01	755478	756074	101	+	199	halo.00852	arCOG01723	F	CyaB	Adenylate cyclase, class 2 (thermophilic)	adenylyl cyclase CyaB	Haloterrigena salina	cAMP signaling in bacteria	597	K05873	COG1437	Nucleotide transport and metabolism	CytoPlasmic
ORF_0797	93972-Chr01	756175	757350	58	+	392	halo.00907	arCOG01678	H	MetK	Archaeal S-adenosylmethionine synthetase	S-adenosylmethionine synthetase	Natronomonas pharaonis DSM 2160	Methionine Biosynthesis	1176	K00789	COG1812	Amino acid transport and metabolism	CytoPlasmic
ORF_0798	93972-Chr01	757408	757875	3	+	156	halo.00912	arCOG04642	S	-	Uncharacterized protein	conserved hypothetical protein	Halomicrobium mukohataei DSM 12286		468				CytoPlasmic
ORF_0799	93972-Chr01	757878	758750	32	+	291	halo.02833	arCOG01653	HR	MenH	2-succinyl-6-hydroxy-2,4-cyclohexadiene-1-carboxylate synthase MenH and related esterases, alpha/beta hydrolase fold	hydrolase or acyltransferase of alpha/beta superfamily	Halogeometricum borinquense DSM 11551		873		COG0596	General function prediction only	CytoPlasmic
ORF_0800	93972-Chr01	758782	759918	157	+	379	halo.01069	arCOG02722	H	-	Glutamate-cysteine ligase family 2(GCS2)	carboxylate-amine ligase	Natronomonas pharaonis DSM 2160	Glutathione: Biosynthesis and gamma-glutamyl cycle	1137	K06048	COG2170	Function unknown	CytoPlasmic
ORF_0801	93972-Chr01	760075	760560	115	+	162	halo.01218	arCOG02241	K	-	Predicted transcriptional regulator	transcriptional regulator TrmB	halophilic archaeon DL31		486				CytoPlasmic
ORF_0802	93972-Chr01	760675	761169	2	+	165	halo.00781	arCOG01223	H	CAB4	Phosphopantetheine adenylyltransferase	phosphopantetheine adenylyltransferase	haloarchaeon 3A1_DGR	Coenzyme A Biosynthesis	495	K02201	COG1019	General function prediction only	CytoPlasmic
ORF_0803	93972-Chr01	761171	761479	393	-	103	halo.00883	arCOG04613	K	-	Cyclin domain containing protein, homolog of TFIIB	cyclin domain protein	Natronomonas moolapensis 8.8.11		309		COG1405	Transcription	CytoPlasmic
ORF_0804	93972-Chr01	761872	763002	250	+	377	halo.03927	arCOG03634	M	WecH	Surface polysaccharide O-acyltransferase, integral membrane enzyme	acyltransferase	Haladaptatus paucihalophilus		1131		COG3274	Function unknown	Transmembrane
ORF_0805	93972-Chr01	763252	763386	0	+	45	halo.02773	arCOG02706	E	GloA	Lactoylglutathione lyase or related enzyme	conserved hypothetical protein	Halococcus salifodinae		135				CytoPlasmic
ORF_0806	93972-Chr01	763386	763505	166	+	40	halo.29145		P	-	VOC domain, fragment	hypothetical protein			120				CytoPlasmic
ORF_0807	93972-Chr01	763671	764858	-3	+	396	halo.02389	arCOG01278	I	PaaJ	Acetyl-CoA acetyltransferase	propanoyl-CoA C-acyltransferase	Natrialba taiwanensis	Biotin biosynthesis, Biotin synthesis cluster, CBSS-246196.1.peg.364, Fatty acid metabolism cluster, Polyhydroxybutyrate metabolism	1188	K00626	COG0183	Lipid metabolism	CytoPlasmic
ORF_0808	93972-Chr01	764855	766261	65	+	469	halo.02916	arCOG01767	I	PksG	3-hydroxy-3-methylglutaryl CoA synthase	Hydroxymethylglutaryl-CoA synthase (EC 2.3.3.10)	Haloterrigena thermotolerans	Archaeal lipids, Isoprenoid Biosynthesis, Mevalonate Branch of Isoprenoid Biosynthesis	1407		COG3425	Lipid metabolism	CytoPlasmic
ORF_0809	93972-Chr01	766326	766502	36	+	59	halo.00572	arCOG01989	J	-	Zn-ribbon RNA-binding protein with a function in translation	RNA-binding protein	Halogranum salarium	rRNA modification Archaea	177	K07580	COG2888	Translation, ribosomal structure and biogenesis	CytoPlasmic
ORF_0810	93972-Chr01	766538	766774	125	+	79	halo.00833	arCOG01988	J	EFB1	Translation elongation factor EF-1beta	elongation factor 1-beta	Halogeometricum borinquense	Translation elongation factors eukaryotic and archaeal	237	K03232	COG2092	Translation, ribosomal structure and biogenesis	CytoPlasmic
ORF_0811	93972-Chr01	766899	767189	-3	+	97	halo.00981	arCOG04129	J	RPL21A	Ribosomal protein L21E	50S ribosomal protein L21e	Natronolimnobius innermongolicus		291	K02889	COG2139	Translation, ribosomal structure and biogenesis	CytoPlasmic
ORF_0812	93972-Chr01	767186	767542	70	+	119	halo.00715	arCOG01016	K	Rpo4	DNA-directed RNA polymerase, subunit Rpo4/RpoF	DNA-directed RNA polymerase subunit F	Haloferax volcanii DS2	RNA polymerase archaeal	357	K03051	COG1460	Function unknown	CytoPlasmic
ORF_0813	93972-Chr01	767612	768181	40	+	190	halo.01144	arCOG04130	J	-	Predicted RNA-binding protein	RNA-binding protein	Halococcus salifodinae		570	K07572	COG1491	Translation, ribosomal structure and biogenesis	CytoPlasmic
ORF_0814	93972-Chr01	768221	769078	-16	+	286	halo.00836	arCOG04131	J	RsmA	16S rRNA A1518 and A1519 N6-dimethyltransferase RsmA/KsgA/DIM1	dimethyladenosine transferase	Halogeometricum borinquense DSM 11551	RNA methylation, rRNA modification Archaea	858	K02528	COG0030	Translation, ribosomal structure and biogenesis	CytoPlasmic
ORF_0815	93972-Chr01	769062	769646	46	+	195	halo.00878	arCOG00109	J	HemK	Methylase of polypeptide chain release factors	methyltransferase	Natrinema versiforme		585	K02493	COG2890	Translation, ribosomal structure and biogenesis	CytoPlasmic
ORF_0816	93972-Chr01	769692	770693	-16	+	334	halo.01142	arCOG01877	E	MetE	Methionine synthase II (cobalamin-independent)	Cobalamin-independent synthase MetE domain-containing protein	Natronorubrum sulfidifaciens	Methionine Biosynthesis	1002	K00549	COG0620	Amino acid transport and metabolism	CytoPlasmic
ORF_0817	93972-Chr01	770677	771762	7	+	362	halo.01143	arCOG01876	E	MetE	Methionine synthase II (cobalamin-independent)	methionine synthase	Haloarcula japonica	Methionine Biosynthesis	1086	K00549	COG0620	Amino acid transport and metabolism	CytoPlasmic
ORF_0818	93972-Chr01	771769	772092	4	-	108	halo.11052		S	-	Uncharacterized membrane protein	hypothetical protein			324				Transmembrane
ORF_0819	93972-Chr01	772096	772338	94	-	81	halo.11828		S	-	Uncharacterized membrane protein	hypothetical protein			243				Transmembrane
ORF_0820	93972-Chr01	772432	772722	115	-	97	halo.11781		S	-	Uncharacterized membrane protein	hypothetical protein			291				Transmembrane
ORF_0821	93972-Chr01	772837	773199	137	+	121	halo.00128	arCOG02842	C	Fdx	Ferredoxin	ferredoxin	Haladaptatus paucihalophilus	Soluble cytochromes and functionally related electron carriers	363		COG0633	Energy production and conversion	CytoPlasmic
ORF_0822	93972-Chr01	773336	773689	270	+	118	halo.00055	arCOG02749	K	-	Transcriptional regulator, TrmB family	conserved hypothetical protein	Natronomonas moolapensis 8.8.11		354				CytoPlasmic
ORF_0823	93972-Chr01	773959	774126	16	-	56	halo.25485		S	-	Uncharacterized protein	hypothetical protein			168				CytoPlasmic
ORF_0824	93972-Chr01	774142	775167	31	+	342	halo.00578	arCOG01886	J	TyrS	Tyrosyl-tRNA synthetase	tyrosyl-tRNA ligase	Halococcus saccharolyticus	tRNA aminoacylation, Tyr	1026	K01866	COG0162	Translation, ribosomal structure and biogenesis	CytoPlasmic
ORF_0825	93972-Chr01	775198	775635	111	+	146	halo.03882	arCOG02050	P	TauE	Sulfite exporter TauE/SafE/YfcA and related permeases, UPF0721 family	hypothetical protein			438				Transmembrane
ORF_0826	93972-Chr01	775746	775910	75	+	55	halo.14114		S	-	Uncharacterized protein	hypothetical protein			165				CytoPlasmic
ORF_0827	93972-Chr01	775985	777196	-3	+	404	halo.00169	arCOG02492	S	-	Secreted protein, with PKD repeat domain	cell surface protein/ lipoprotein	Halogranum salarium		1212		COG1520	Function unknown	CytoPlasmic
ORF_0828	93972-Chr01	777193	777615	64	+	141	halo.03882	arCOG02050	P	TauE	Sulfite exporter TauE/SafE/YfcA and related permeases, UPF0721 family	hypothetical protein			423				Transmembrane
ORF_0829	93972-Chr01	777679	778881	-10	+	401	halo.02041	arCOG00082	EF	PucG	Serine-pyruvate aminotransferase/archaeal aspartate aminotransferase	alanine--glyoxylate transaminase	Halococcus thailandensis	Glycerate metabolism, Photorespiration (oxidative C2 cycle)	1203		COG0075	Amino acid transport and metabolism	CytoPlasmic
ORF_0830	93972-Chr01	778871	779845	48	-	325	halo.02714	arCOG01622	R	MviM	Predicted dehydrogenase	oxidoreductase domain protein	Halorubrum californiense		975		COG0673	General function prediction only	CytoPlasmic
ORF_0831	93972-Chr01	779893	780702	46	-	270	halo.00489	arCOG00622	D	Spo0J	Chromosome segregation protein Spo0J, contains CBS and ParB-like NTPase domains	CBS domain-containing protein	Natronomonas pharaonis DSM 2160		810	K00088	COG2239	Inorganic ion transport and metabolism	CytoPlasmic
ORF_0832	93972-Chr01	780748	782217	84	-	490	halo.00874	arCOG01566	F	NrnA	nanoRNase/pAp phosphatase, hydrolyzes c-di-AMP and oligoRNAs	phosphoesterase RecJ domain-containing protein	Halomicrobium mukohataei DSM 12286	Potassium homeostasis	1470		COG0618	General function prediction only	CytoPlasmic
ORF_0833	93972-Chr01	782301	783797	-3	-	499	halo.01030	arCOG01540	C	NuoN	NADH dehydrogenase subunit N	NADH dehydrogenase-like complex subunit N	Natronomonas moolapensis 8.8.11	NADH ubiquinone oxidoreductase, Respiratory Complex I	1497	K00343	COG1007	Energy production and conversion	Transmembrane
ORF_0834	93972-Chr01	783794	785380	1	-	529	halo.00842	arCOG01538	C	NuoM	NADH dehydrogenase subunit M	NADH dehydrogenase-like complex subunit M	Halalkalicoccus jeotgali B3	NADH ubiquinone oxidoreductase, Respiratory Complex I	1587	K00342	COG1008	Energy production and conversion	Transmembrane
ORF_0835	93972-Chr01	785381	787411	4	-	677	halo.00837	arCOG01539	C	NuoL	NADH dehydrogenase subunit L	proton-translocating NADH-quinone oxidoreductase, chain L	Halococcus morrhuae	NADH ubiquinone oxidoreductase, Respiratory Complex I	2031	K00341	COG1009	Energy production and conversion / Inorganic ion transport and metabolism	Transmembrane
ORF_0836	93972-Chr01	787415	787717	-3	-	101	halo.01004	arCOG03073	C	NuoK	NADH dehydrogenase subunit 4L (K,kappa)	NADH dehydrogenase subunit K (ubiquinone)	Haloarcula hispanica ATCC 33960	NADH ubiquinone oxidoreductase, Respiratory Complex I	303	K00340	COG0713	Energy production and conversion	Transmembrane
ORF_0837	93972-Chr01	787714	788043	-3	-	110	halo.01358	arCOG07914	C	NuoJ	NADH:ubiquinone oxidoreductase subunit 6	NADH dehydrogenase-like complex, subunit J2	Halogeometricum borinquense DSM 11551		330	K00339			Transmembrane
ORF_0838	93972-Chr01	788040	788312	264	-	91	halo.00917	arCOG04654	C	NuoJ	NADH dehydrogenase subunit J	NADH dehydrogenase subunit J	Halobacterium salinarum R1	NADH ubiquinone oxidoreductase, Respiratory Complex I	273	K00339	COG0839	Energy production and conversion	Transmembrane
ORF_0839	93972-Chr01	788576	790165	158	+	530	halo.03395	arCOG00563	M	-	Oligosaccharyl transferase, PMT/STT3 family	conserved hypothetical protein	Haladaptatus paucihalophilus		1590				Transmembrane
ORF_0840	93972-Chr01	790323	791273	110	+	317	halo.05612		R	-	Three lectin domains	conserved hypothetical protein	Halogranum salarium		951				CytoPlasmic
ORF_0841	93972-Chr01	791383	791706	27	+	108	halo.06624		S	-	Uncharacterized protein	hypothetical protein			324				CytoPlasmic
ORF_0842	93972-Chr01	791733	792143	83	-	137	halo.02033	arCOG06265	S	-	Uncharacterized membrane protein	conserved hypothetical protein	Haloarcula amylolytica		411				Transmembrane
ORF_0843	93972-Chr01	792226	792570	11	+	115	halo.01361	arCOG04649	S	-	Uncharacterized protein	conserved hypothetical protein	Halosarcina pallida		345				CytoPlasmic
ORF_0844	93972-Chr01	792581	792991	45	-	137	halo.00464	arCOG04227	R	-	Predicted CoA-binding protein	CoA-binding protein	Halosimplex carlsbadense	Methionine Biosynthesis, Methionine Biosynthesis	411	K06929	COG1832	General function prediction only	CytoPlasmic
ORF_0845	93972-Chr01	793036	793869	460	-	278	halo.02056	arCOG00476	H	UbiA	4-hydroxybenzoate polyprenyltransferase or related prenyltransferase	4-hydroxybenzoate polyprenyltransferase-like prenyltransferase	Natronococcus occultus SP4	Archaeal lipids	834	K17105	COG0382	Coenzyme metabolism	Transmembrane
ORF_0846	93972-Chr01	794329	794880	205	+	184	halo.04042	arCOG01688	R	-	Predicted transcriptional regulator, contains HTH and V4R domain	Heme NO binding domain-containing protein	Halopiger xanaduensis SH-6		552				CytoPlasmic
ORF_0847	93972-Chr01	795085	796527	0	+	481	halo.12404	arCOG02320	N	Tar	Methyl-accepting chemotaxis protein	methyl-accepting chemotaxis sensory transducer	Natrialba magadii ATCC 43099		1443		COG0840	Cell motility and secretion / Signal transduction mechanisms	Transmembrane
ORF_0848	93972-Chr01	796527	797024	2	+	166	halo.03346	arCOG02395	N	CheW	Chemotaxis signal transduction protein	chemotaxis protein CheW	Methanospirillum hungatei JF-1		498		COG0835	Cell motility and secretion / Signal transduction mechanisms	CytoPlasmic
ORF_0849	93972-Chr01	797026	797394	-3	+	123	halo.00591	arCOG02391	T	CheY	Rec domain	response regulator containing CheY-like receiver domain and AraC-type DNA-binding domain	Salinarchaeum sp. Harcht-Bsk1	Bacterial Chemotaxis	369	K03413	COG4753	Signal transduction mechanisms	CytoPlasmic
ORF_0850	93972-Chr01	797391	799655	7	+	755	halo.02267	arCOG04403	N	CheA	Chemotaxis protein histidine kinase or related kinase	chemotaxis protein CheA	Haloterrigena turkmenica DSM 5511	Bacterial Chemotaxis	2265	K03407	COG0643	Cell motility and secretion / Signal transduction mechanisms	CytoPlasmic
ORF_0851	93972-Chr01	799662	800903	-3	+	414	halo.03908	arCOG02381	N	CheC	Chemotaxis protein CheC, phosphatase	CheC domain protein	Halovivax asiaticus	Bacterial Chemotaxis	1242	K03410	COG1776	Cell motility and secretion / Signal transduction mechanisms	CytoPlasmic
ORF_0852	93972-Chr01	800900	801406	56	+	169	halo.02298	arCOG02380	N	CheD	Chemotaxis protein; stimulates methylation of MCP protein	chemotaxis protein CheD	Halobiforma nitratireducens	Bacterial Chemotaxis	507	K03411	COG1871	Cell motility and secretion / Signal transduction mechanisms	CytoPlasmic
ORF_0853	93972-Chr01	801462	802490	-13	+	343	halo.00369	arCOG02881	P	ECM27	Ca2+/Na+ antiporter	Na+/Ca2+-antiporter	Halorubrum coriense		1029	K07301	COG0530	Inorganic ion transport and metabolism	Transmembrane
ORF_0854	93972-Chr01	802477	803157	71	-	227	halo.02451	arCOG05133	F	Udk	Uridine kinase	uridine/cytidine kinase	Halobiforma lacisalsi	pyrimidine conversions	681	K00876	COG0572	Nucleotide transport and metabolism	CytoPlasmic
ORF_0855	93972-Chr01	803228	803998	5	+	257	halo.05743	arCOG09399	S	-	Uncharacterized protein	hypothetical protein			771				ExtraCellular
ORF_0856	93972-Chr01	804003	804350	113	-	116	halo.06983		S	-	Uncharacterized membrane protein	hypothetical protein			348				Transmembrane
ORF_0857	93972-Chr01	804463	805950	209	+	496	halo.00739	arCOG00612	F	GuaB	IMP dehydrogenase/GMP reductase	inosine-5'-monophosphate dehydrogenase	Halococcus thailandensis	Purine conversions, Purine salvage cluster	1488	K00088	COG0516	Nucleotide transport and metabolism	CytoPlasmic
ORF_0858	93972-Chr01	806159	807607	50	+	483	halo.00873	arCOG01566	F	NrnA	nanoRNase/pAp phosphatase, hydrolyzes c-di-AMP and oligoRNAs	DHH family phosphoesterase	Haladaptatus paucihalophilus	Potassium homeostasis	1449		COG0618	General function prediction only	CytoPlasmic
ORF_0859	93972-Chr01	807657	807956	430	-	100	halo.00518	arCOG02155	R	-	Protein implicated in RNA metabolism, contains PRC-barrel domain	PRC-barrel domain-containing protein	Halopiger xanaduensis SH-6		300		COG1873	Function unknown	CytoPlasmic
ORF_0860	93972-Chr01	808386	808571	34	-	62	halo.00259	arCOG00844	K	WecD	Acetyltransferase (GNAT) family	GNAT family acetyltransferase	Haloferax denitrificans		186				CytoPlasmic
ORF_0861	93972-Chr01	808605	808784	357	+	60	halo.17071		S	-	Uncharacterized protein	hypothetical protein			180				CytoPlasmic
ORF_0862	93972-Chr01	809141	810310	-6	+	390	halo.01076	arCOG01306	O	RPT1	ATP-dependent 26S proteasome regulatory subunit	proteasome-activating nucleotidase	Halomicrobium mukohataei DSM 12286	Proteasome archaeal	1170	K03420	COG1222	Posttranslational modification, protein turnover, chaperones	CytoPlasmic
ORF_0863	93972-Chr01	810304	812673	70	-	790	halo.00126	arCOG00853	C	SfcA	Malic enzyme	malic enzyme	haloarchaeon 3A1_DGR	Pyruvate metabolism I: anaplerotic reactions, PEP	2370	K00029	COG0281	Energy production and conversion	CytoPlasmic
ORF_0864	93972-Chr01	812743	813540	2	+	266	halo.02201	arCOG03103	H	CtaA	Heme A synthase	cytochrome oxidase assembly	Halosimplex carlsbadense		798	K02259	COG1612	Posttranslational modification, protein turnover, chaperones	Transmembrane
ORF_0865	93972-Chr01	813542	814972	116	-	477	halo.00974	arCOG00470	L	RFCL	Clamp loader ATPase, large subunit	replication factor C large subunit	Halococcus saccharolyticus	DNA replication, archaeal	1431	K04800	COG0470	DNA replication, recombination, and repair	CytoPlasmic
ORF_0866	93972-Chr01	815088	816023	251	-	312	halo.10473	arCOG14798	S	-	Uncharacterized protein	conserved hypothetical protein	Amphritea japonica		936				CytoPlasmic
ORF_0867	93972-Chr01	816274	816873	92	+	200	halo.01352	arCOG00842	J	RimL	Acetyltransferase, RimL family	acetyltransferase, ribosomal protein N-acetylase	Halovivax ruber XH-70		600		COG1670	Translation, ribosomal structure and biogenesis	CytoPlasmic
ORF_0868	93972-Chr01	816965	817885	-3	+	307	halo.00043	arCOG00196	V	CcmA	ABC-type multidrug transport system, ATPase component	ABC transporter	Halococcus salifodinae		921	K01990	COG1131	Defense mechanisms	CytoPlasmic
ORF_0869	93972-Chr01	817882	818733	50	+	284	halo.00005	arCOG02438	O	NosY	ABC-type transport system involved in multi-copper enzyme maturation, permease component	ABC-2 type transporter	Halococcus thailandensis		852	K01992	COG1277	General function prediction only	Transmembrane
ORF_0870	93972-Chr01	818783	819871	-3	+	363	halo.01174	arCOG00756	E	GcvT	Glycine cleavage system T protein (aminomethyltransferase)	glycine cleavage system aminomethyltransferase T	Halococcus morrhuae	Glycine and Serine Utilization, Glycine cleavage system, Photorespiration (oxidative C2 cycle)	1089	K00605	COG0404	Amino acid transport and metabolism	CytoPlasmic
ORF_0871	93972-Chr01	819868	820257	3	+	130	halo.00623	arCOG01303	E	GcvH	Glycine cleavage system H protein (lipoate-binding)	glycine cleavage system protein H	Halococcus hamelinensis	Glycine and Serine Utilization, Glycine cleavage system, Photorespiration (oxidative C2 cycle)	390	K02437	COG0509	Amino acid transport and metabolism	CytoPlasmic
ORF_0872	93972-Chr01	820260	821564	-3	-	435	halo.01243	arCOG01036	H	HemA	Glutamyl-tRNA reductase	glutamyl-tRNA reductase	Halococcus saccharolyticus	Heme and Siroheme Biosynthesis	1305	K02492	COG0373	Coenzyme metabolism	CytoPlasmic
ORF_0873	93972-Chr01	821561	822208	-3	-	216	halo.01502	arCOG01044	H	CysG	Siroheme synthase (precorrin-2 oxidase/ferrochelatase domain)	siroheme synthase	Halalkalicoccus jeotgali B3	Heme and Siroheme Biosynthesis, Heme and Siroheme Biosynthesis	648	K02304	COG1648	Coenzyme metabolism	CytoPlasmic
ORF_0874	93972-Chr01	822205	823269	60	-	355	halo.01993	arCOG01628	K	-	DNA-binding transcriptional regulator, Lrp family	siroheme decarboxylase AhbB	Haloquadratum walsbyi C23		1065		COG1522	Transcription	CytoPlasmic
ORF_0875	93972-Chr01	823329	823511	37	+	61	halo.00051	arCOG10636	S	-	Zn finger protein	hypothetical protein			183				CytoPlasmic
ORF_0876	93972-Chr01	823548	825110	82	-	521	halo.03610	arCOG07590	R	-	Predicted acyl esterase	putative ABC transporter ATP-binding protein	Natronomonas pharaonis DSM 2160		1563	K06978	COG2936	General function prediction only	CytoPlasmic
ORF_0877	93972-Chr01	825192	825827	82	-	212	halo.00329	arCOG02278	T	FhlA	Putative light- and oxygen-sensing transcription regulator, contains PAS, GAF and HTH domains	HTH DNA-binding protein	Halococcus saccharolyticus		636	K06930	COG3413	General function prediction only	CytoPlasmic
ORF_0878	93972-Chr01	825909	827630	-3	+	574	halo.02789	arCOG04670	E	HutU	Urocanate hydratase	urocanate hydratase	Halovivax asiaticus	Histidine Degradation	1722	K01712	COG2987	Amino acid transport and metabolism	CytoPlasmic
ORF_0879	93972-Chr01	827627	828556	-3	+	310	halo.02838	arCOG01700	E	SpeB	Arginase family enzyme	formimidoylglutamase	Halococcus thailandensis	Histidine Degradation	930	K01479	COG0010	Amino acid transport and metabolism	CytoPlasmic
ORF_0880	93972-Chr01	828553	829770	-3	+	406	halo.02821	arCOG00696	Q	HutI	Imidazolonepropionase or related amidohydrolase	imidazolonepropionase	Halococcus thailandensis	Histidine Degradation	1218	K01468	COG1228	Secondary metabolites biosynthesis, transport, and catabolism	CytoPlasmic
ORF_0881	93972-Chr01	829767	831335	81	+	523	halo.02830	arCOG04671	E	HutH	Histidine ammonia-lyase	histidine ammonia-lyase	Halococcus hamelinensis	Histidine Degradation	1569	K01745	COG2986	Amino acid transport and metabolism	CytoPlasmic
ORF_0882	93972-Chr01	831416	831970	228	-	185	halo.00334	arCOG03529	Q	-	SAM-dependent methyltransferase	methyltransferase family protein	Natronobacterium gregoryi SP2		555				CytoPlasmic
ORF_0883	93972-Chr01	832198	832854	-24	+	219	halo.12675		T	-	Serine-threonine phosphatase 2C, fragment	conserved hypothetical protein	Clostridium		657				CytoPlasmic
ORF_0884	93972-Chr01	832830	833042	5	+	71	halo.06443	arCOG05302	T	PTC1	Serine/threonine protein phosphatase	hypothetical protein			213				CytoPlasmic
ORF_0885	93972-Chr01	833047	834153	73	+	369	halo.05576	arCOG03034	R	-	TPR repeats containing protein	Membrane protein	Clostridium		1107				Transmembrane
ORF_0886	93972-Chr01	834226	835485	8	+	420	halo.00174	arCOG00134	G	-	MFS family permease	sugar phosphate permease	Halococcus morrhuae		1260		COG2271	Carbohydrate transport and metabolism	Transmembrane
ORF_0887	93972-Chr01	835493	835912	109	-	140	halo.00679	arCOG03922	S	-	Uncharacterized membrane protein	conserved hypothetical protein	Halococcus hamelinensis		420				Transmembrane
ORF_0888	93972-Chr01	836021	836710	93	+	230	halo.00187	arCOG02291	R	-	HAD superfamily hydrolase	HAD-superfamily hydrolase, subfamily IA, variant 1	Halococcus saccharolyticus		690	K07025	COG1011	General function prediction only	CytoPlasmic
ORF_0889	93972-Chr01	836803	838074	3	+	424	halo.00416	arCOG04352	E	HisD	Histidinol dehydrogenase	histidinol dehydrogenase	Halogranum salarium	Histidine Biosynthesis	1272	K00013	COG0141	Amino acid transport and metabolism	CytoPlasmic
ORF_0890	93972-Chr01	838077	838784	268	-	236	halo.00663	arCOG00232	P	PhoU	Phosphate uptake regulator	ABC transporter	Natronomonas pharaonis DSM 2160	High affinity phosphate transporter and control of PHO regulon, Phosphate metabolism	708	K02039	COG0704	Inorganic ion transport and metabolism	CytoPlasmic
ORF_0891	93972-Chr01	839052	840047	5	+	332	halo.00237	arCOG00318	P	PhoU	Phosphate uptake regulator	phosphate uptake regulator PhoU	Natronorubrum sulfidifaciens		996		COG0704	Inorganic ion transport and metabolism	CytoPlasmic
ORF_0892	93972-Chr01	840052	840537	-16	-	162	halo.01826	arCOG04154	J	RPS8A	Ribosomal protein S8E	30S ribosomal protein S8	Halorhabdus tiamatea	Ribosome SSU eukaryotic and archaeal	486	K02995	COG2007	Translation, ribosomal structure and biogenesis	CytoPlasmic
ORF_0893	93972-Chr01	840521	840979	143	+	153	halo.00800	arCOG04418	R	-	Predicted HTH domain, homologous to N-terminal domain of RPA1 protein family	conserved hypothetical protein	Halomicrobium mukohataei DSM 12286		459		COG3612	Function unknown	CytoPlasmic
ORF_0894	93972-Chr01	841122	841730	23	+	203	halo.00164	arCOG02274	K	-	Transcriptional regulator, contains HTH domain	Bacterio-opsin activator HTH domain-containing protein	Haloterrigena turkmenica DSM 5511		609		COG3413	General function prediction only	CytoPlasmic
ORF_0895	93972-Chr01	841753	842766	403	-	338	halo.00472	arCOG01930	G	LigW	5-carboxyvanillate decarboxylase LigW (lignin degradation), amidohydro_2 domain	TIM-barrel fold metal-dependent hydrolase	Natronobacterium gregoryi SP2		1014		COG2159	General function prediction only	LipoProtein
ORF_0896	93972-Chr01	843169	844104	152	-	312	halo.00695	arCOG02297	E	IlvE	Branched-chain amino acid aminotransferase/4-amino-4-deoxychorismate lyase	branched-chain amino acid aminotransferase	Haladaptatus paucihalophilus	Alanine biosynthesis, Branched-Chain Amino Acid Biosynthesis, Leucine Biosynthesis, Pyruvate Alanine Serine Interconversions	936	K00826	COG0115	Amino acid transport and metabolism / Coenzyme metabolism	CytoPlasmic
ORF_0897	93972-Chr01	844256	845407	7	+	384	halo.01070	arCOG04133	E	AroC	Chorismate synthase	chorismate synthase	Halococcus morrhuae	Chorismate Synthesis, Common Pathway For Synthesis of Aromatic Compounds (DAHP synthase to chorismate)	1152	K01736	COG0082	Amino acid transport and metabolism	CytoPlasmic
ORF_0898	93972-Chr01	845414	845620	115	-	69	halo.00210	arCOG11795	S	-	Uncharacterized membrane protein	hypothetical protein			207				Transmembrane
ORF_0899	93972-Chr01	845735	846451	246	+	239	halo.00987	arCOG04551	S	-	Uncharacterized protein	conserved hypothetical protein	Haloarcula amylolytica		717				CytoPlasmic
ORF_0900	93972-Chr01	846697	847509	73	+	271	halo.01189	arCOG01348	H	nadF	NAD kinase	ATP-NAD/AcoX kinase	Halorubrum lacusprofundi ATCC 49239	NAD and NADP cofactor biosynthesis global	813	K00858	COG0061	Carbohydrate transport and metabolism	CytoPlasmic
ORF_0901	93972-Chr01	847582	848508	16	+	309	halo.00670	arCOG04301	H	MptA	Fe(2+)-dependent GTP cyclohydrolase	GTP cyclohydrolase MptA	Haloarcula hispanica ATCC 33960	Folate Biosynthesis, Folate Biosynthesis, archaeal, Queuosine-Archaeosine Biosynthesis	927	K17488	COG1469	Function unknown	CytoPlasmic
ORF_0902	93972-Chr01	848524	849216	159	-	231	halo.01592	arCOG02037	K	-	Sugar-specific transcriptional regulator TrmB	Transcriptional regulator, TrmB family	Natronomonas pharaonis DSM 2160		693		COG1378	Transcription	CytoPlasmic
ORF_0903	93972-Chr01	849375	850973	47	-	533	halo.02071	arCOG02007	O	-	Prenyltransferase family protein containing thioredoxin domain	Thymidylate kinase (EC 2.7.4.9)	Haladaptatus paucihalophilus	pyrimidine conversions	1599	K06888	COG1331	Posttranslational modification, protein turnover, chaperones	CytoPlasmic
ORF_0904	93972-Chr01	851020	851709	87	-	230	halo.00308	arCOG02784	L	SRAP	ssDNA abasic site-binding protein YedK/HMCES, SRAP family	conserved hypothetical protein	Natronomonas pharaonis DSM 2160		690		COG2135	Function unknown	CytoPlasmic
ORF_0905	93972-Chr01	851796	852170	62	+	125	halo.03431	arCOG06209	S	-	Uncharacterized protein	conserved hypothetical protein	Natronomonas pharaonis DSM 2160		375				CytoPlasmic
ORF_0906	93972-Chr01	852232	853458	57	+	409	halo.02330	arCOG04422	R	-	Enzyme related to plant Lysine-oxoglutarate reductase/Saccharopine dehydrogenase	LOR/SDH bifunctional protein	Halococcus thailandensis		1227		COG1915	Function unknown	CytoPlasmic
ORF_0907	93972-Chr01	853515	854375	194	+	287	halo.02170	arCOG00576	P	-	Predicted divalent heavy-metal cations transporter	conserved hypothetical protein	Halorhabdus tiamatea SARL4B		861	K07238	COG0428	Inorganic ion transport and metabolism	Transmembrane
ORF_0908	93972-Chr01	854569	855057	58	-	163	halo.03284	arCOG02579	R	-	Fe-S-cluster containining protein	conserved hypothetical protein	Halomicrobium katesii		489	K06940			CytoPlasmic
ORF_0909	93972-Chr01	855115	855441	38	-	109	halo.00635	arCOG00579	K	RPB9	DNA-directed RNA polymerase, subunit M/Transcription elongation factor TFIIS	DNA-directed RNA-polymerase subunit M	Halococcus saccharolyticus		327	K03057	COG1594	Transcription	CytoPlasmic
ORF_0910	93972-Chr01	855479	856444	66	-	322	halo.01366	arCOG01026	H	bRFAP	Beta-ribofuranosylaminobenzene 5'-phosphate synthase (methanopterin biosynthesis)	GHMP kinase	Haladaptatus paucihalophilus		966	K06984	COG1907	General function prediction only	CytoPlasmic
ORF_0911	93972-Chr01	856510	856755	-3	-	82	halo.03424	arCOG08206	S	-	Uncharacterized membrane protein	hypothetical protein			246				Transmembrane
ORF_0912	93972-Chr01	856752	858206	115	-	485	halo.02478	arCOG04145	P	TrkG	Trk-type K+ transport system, membrane component	cation transporter	Halosarcina pallida	Hyperosmotic potassium uptake, Potassium homeostasis, Potassium homeostasis, Transport system clustering with HemG	1455	K03498	COG0168	Inorganic ion transport and metabolism	Transmembrane
ORF_0913	93972-Chr01	858321	859025	48	-	235	halo.02302	arCOG01957	P	TrkA	TrkA, K+ transport system, NAD-binding component	TrkA-N domain protein	Halorhabdus utahensis DSM 12940	Bacterial RNA-metabolizing Zn-dependent hydrolases, Hyperosmotic potassium uptake, Potassium homeostasis, Potassium homeostasis	705	K03499	COG0569	Inorganic ion transport and metabolism	CytoPlasmic
ORF_0914	93972-Chr01	859073	859987	155	-	305	halo.00052	arCOG01981	K	SUA7	Transcription initiation factor TFIIB, Brf1 subunit/Transcription initiation factor TFIIB	transcription initiation factor IIB 2	Halobiforma lacisalsi	Inteins, RNA polymerase archaeal initiation factors	915		COG1405	Transcription	CytoPlasmic
ORF_0915	93972-Chr01	860142	861035	3	+	298	halo.10493	arCOG01681	K	ArsR	Transcriptional regulator containing HTH domain, ArsR family	hypothetical protein			894				CytoPlasmic
ORF_0916	93972-Chr01	861038	862348	422	-	437	halo.10764		S	-	Uncharacterized protein	conserved hypothetical protein	Halococcus thailandensis		1311				CytoPlasmic
ORF_0917	93972-Chr01	862770	863354	72	-	195	halo.03710	arCOG01782	Q	-	SAM-dependent methyltransferase	Methyltransferase	Haladaptatus paucihalophilus		585		COG2230	Cell envelope biogenesis, outer membrane	CytoPlasmic
ORF_0918	93972-Chr01	863426	864055	93	+	210	halo.00805	arCOG01046	F	Adk	Adenylate kinase or related kinase	adenylate kinase	Haloferax mediterranei ATCC 33500	Purine conversions	630	K00939	COG0563	Nucleotide transport and metabolism	CytoPlasmic
ORF_0919	93972-Chr01	864148	865068	37	+	307	halo.00260	arCOG02673	U	-	OxaA/SpoJ/YidC translocase/secretase, sec-independent itegration of nascent memrane proteins into membrane	conserved hypothetical protein	Halomicrobium mukohataei DSM 12286		921		COG1422	Function unknown	Transmembrane
ORF_0920	93972-Chr01	865105	865683	5	+	193	halo.00182	arCOG01037	F	Cmk	Cytidylate kinase	cytidylate kinase	Halorhabdus utahensis DSM 12940	pyrimidine conversions	579	K00945	COG1102	Nucleotide transport and metabolism	CytoPlasmic
ORF_0921	93972-Chr01	865688	866545	200	+	286	halo.00855	arCOG00987	J	TruB	Pseudouridine synthase	tRNA pseudouridine 55 synthase	Halorhabdus tiamatea SARL4B	rRNA modification Archaea, tRNA processing	858	K03177	COG0130	Translation, ribosomal structure and biogenesis	CytoPlasmic
ORF_0922	93972-Chr01	866745	867947	83	+	401	halo.01402	arCOG02492	S	-	Secreted protein, with PKD repeat domain	cell surface protein/ lipoprotein	Halogranum salarium		1203		COG1520	Function unknown	CytoPlasmic
ORF_0923	93972-Chr01	868030	868551	104	+	174	halo.00042	arCOG00842	J	RimL	Acetyltransferase, RimL family	N-acetyltransferase GCN5	Halococcus salifodinae		522		COG1670	Translation, ribosomal structure and biogenesis	CytoPlasmic
ORF_0924	93972-Chr01	868655	869773	1	+	373	halo.00083	arCOG02642	R	PerM	Predicted PurR-regulated permease PerM	Htr-like protein	Halococcus thailandensis		1119		COG0628	General function prediction only	Transmembrane
ORF_0925	93972-Chr01	869774	871498	258	-	575	halo.00471	arCOG04045	E	IlvD	Dihydroxyacid dehydratase/phosphogluconate dehydratase	dihydroxy-acid dehydratase	Halalkalicoccus jeotgali B3	Branched-Chain Amino Acid Biosynthesis	1725	K01687	COG0129	Amino acid transport and metabolism / Carbohydrate transport and metabolism	CytoPlasmic
ORF_0926	93972-Chr01	871756	872730	-46	+	325	halo.00061	arCOG01395	R	-	Lipid-A-disaccharide synthase related glycosyltransferase	conserved hypothetical protein	Halobacterium sp. NRC-1		975		COG1819	Carbohydrate transport and metabolism / Signal transduction mechanisms	CytoPlasmic
ORF_0927	93972-Chr01	872684	874060	175	-	459	halo.01988	arCOG01252	C	PutA	Lactaldehyde dehydrogenase, Succinate semialdehyde dehydrogenase, α-ketoglutarate semialdehyde dehydrogenase or other NAD-dependent aldehyde dehydrogenase	aldehyde dehydrogenase	Halalkalicoccus jeotgali B3		1377	K00135	COG1012	Energy production and conversion	CytoPlasmic
ORF_0928	93972-Chr01	874235	875035	4	+	267	halo.02109	arCOG01235	C	CyoA	Heme/copper-type cytochrome/quinol oxidase, subunit 2	cytochrome C oxidase subunit II	Halobacterium sp. DL1	CBSS-316057.3.peg.563, Terminal cytochrome C oxidases	801	K02275	COG1622	Energy production and conversion	Transmembrane
ORF_0929	93972-Chr01	875039	877534	7	+	832	halo.02737	arCOG01237	C	CyoB	Heme/copper-type cytochrome/quinol oxidase, subunit 1 and 3	heme/copper-type cytochrome/quinol oxidase, subunit 1	Halococcus saccharolyticus	CBSS-316057.3.peg.563, Terminal cytochrome C oxidases, Terminal cytochrome C oxidases	2496	K15408	COG0843	Energy production and conversion	Transmembrane
ORF_0930	93972-Chr01	877541	877801	101	+	87	halo.02131	arCOG08921	C	-	Caa(3)-type oxidase, subunit IV	conserved hypothetical protein	Halogranum salarium		261				Transmembrane
ORF_0931	93972-Chr01	877902	878093	114	+	64	halo.03630	arCOG09134	S	-	Uncharacterized protein	conserved hypothetical protein	Natrinema pellirubrum DSM 15624		192				CytoPlasmic
ORF_0932	93972-Chr01	878207	879751	1	+	515	halo.02931	arCOG00238	P	ArsB	Na+/H+ antiporter NhaD or related arsenite permease	anion transporter	Halococcus saccharolyticus		1545	K14445	COG0471	Inorganic ion transport and metabolism	Transmembrane
ORF_0933	93972-Chr01	879752	880054	2	-	101	halo.00439	arCOG04510	S	-	Metal-binding domain	conserved hypothetical protein	Halococcus saccharolyticus		303				CytoPlasmic
ORF_0934	93972-Chr01	880056	881429	32	-	458	halo.00726	arCOG02771	S	-	Uncharacterized membrane protein	conserved hypothetical protein	Halococcus salifodinae		1374				Transmembrane
ORF_0935	93972-Chr01	881461	881889	72	-	143	halo.02825	arCOG11263	S	-	Uncharacterized membrane protein	hypothetical protein			429				Transmembrane
ORF_0936	93972-Chr01	881961	882536	52	-	192	halo.00963	arCOG01081	I	Idi	Isopentenyldiphosphate isomerase	isopentenyl-diphosphate delta-isomerase, type I	Natronomonas moolapensis 8.8.11	Archaeal lipids, Isoprenoid Biosynthesis, Isoprenoid Biosynthesis: Interconversions	576	K01823	COG1443	Lipid metabolism	CytoPlasmic
ORF_0937	93972-Chr01	882588	883001	109	-	138	halo.01111	arCOG01580	K	-	DNA-binding transcriptional regulator, Lrp family	ArsR family transcriptional regulator	Halosarcina pallida		414		COG1522	Transcription	CytoPlasmic
ORF_0938	93972-Chr01	883110	884177	173	+	356	halo.00710	arCOG00064	E	CarA	Carbamoylphosphate synthase small subunit	carbamoyl phosphate synthase small subunit	Halomicrobium mukohataei DSM 12286	De Novo Pyrimidine Synthesis, Macromolecular synthesis operon	1068	K01956	COG0505	Amino acid transport and metabolism / Nucleotide transport and metabolism	CytoPlasmic
ORF_0939	93972-Chr01	884350	884682	58	+	111	halo.12670	arCOG03166	V	-	AAA+ superfamily ATPase fused to HTH and RecB nuclease domains	archaeal ATPase, fused to C-terminal DUF234 domain	Halorubrum lipolyticum		333				CytoPlasmic
ORF_0940	93972-Chr01	884740	886194	0	-	485	halo.00606	arCOG04169	U	SecY	Preprotein translocase subunit SecY	preprotein translocase subunit SecY	Halogranum salarium		1455	K03076	COG0201	Intracellular trafficking and secretion	Transmembrane
ORF_0941	93972-Chr01	886194	886694	-3	-	167	halo.00954	arCOG00779	J	RplO	Ribosomal protein L15	50S ribosomal protein L15P	Halalkalicoccus jeotgali B3		501	K02876	COG0200	Translation, ribosomal structure and biogenesis	CytoPlasmic
ORF_0942	93972-Chr01	886691	887152	0	-	154	halo.01029	arCOG04086	J	RpmD	Ribosomal protein L30	50S ribosomal protein L30P	Natronomonas pharaonis DSM 2160		462	K02907	COG1841	Translation, ribosomal structure and biogenesis	CytoPlasmic
ORF_0943	93972-Chr01	887152	887778	-3	-	209	halo.00918	arCOG04087	J	RpsE	Ribosomal protein S5	30S ribosomal protein S5	Haladaptatus paucihalophilus	Ribosome SSU eukaryotic and archaeal	627	K02988	COG0098	Translation, ribosomal structure and biogenesis	CytoPlasmic
ORF_0944	93972-Chr01	887775	888155	177	-	127	halo.01099	arCOG04088	J	RplR	Ribosomal protein L18	50S ribosomal protein L18	Natronomonas moolapensis 8.8.11		381	K02881	COG0256	Translation, ribosomal structure and biogenesis	CytoPlasmic
ORF_0945	93972-Chr01	888332	888775	-7	-	148	halo.00965	arCOG04089	J	RPL19A	Ribosomal protein L19E	50S ribosomal protein L19	Halorhabdus tiamatea		444	K02885	COG2147	Translation, ribosomal structure and biogenesis	CytoPlasmic
ORF_0946	93972-Chr01	888768	889475	0	-	236	halo.00834	arCOG00781	J	RPL32	Ribosomal protein L32E	50S ribosomal protein L32e	Natronomonas moolapensis 8.8.11		708	K02912	COG1717	Translation, ribosomal structure and biogenesis	CytoPlasmic
ORF_0947	93972-Chr01	889475	890008	7	-	178	halo.00822	arCOG04090	J	RplF	Ribosomal protein L6P	50S ribosomal protein L6	Halomicrobium mukohataei DSM 12286		534	K02933	COG0097	Translation, ribosomal structure and biogenesis	CytoPlasmic
ORF_0948	93972-Chr01	890015	890407	3	-	131	halo.01632	arCOG04091	J	RpsH	Ribosomal protein S8	30S ribosomal protein S8	Halopiger xanaduensis SH-6	Ribosome SSU eukaryotic and archaeal	393	K02994	COG0096	Translation, ribosomal structure and biogenesis	CytoPlasmic
ORF_0949	93972-Chr01	890410	890592	4	-	61	halo.00423	arCOG00782	J	RpsN	Ribosomal protein S14	30S ribosomal protein S14P	Halosimplex carlsbadense	Ribosome SSU eukaryotic and archaeal	183	K02954	COG0199	Translation, ribosomal structure and biogenesis	CytoPlasmic
ORF_0950	93972-Chr01	890596	891120	-3	-	175	halo.00792	arCOG04092	J	RplE	Ribosomal protein L5	50S ribosomal protein L5P	Halorhabdus utahensis DSM 12940		525	K02931	COG0094	Translation, ribosomal structure and biogenesis	CytoPlasmic
ORF_0951	93972-Chr01	891117	891827	-7	-	237	halo.00875	arCOG04093	J	RPS4A	Ribosomal protein S4E	30S ribosomal protein S4e	Halococcus hamelinensis	Ribosome SSU eukaryotic and archaeal	711	K02987	COG1471	Translation, ribosomal structure and biogenesis	CytoPlasmic
ORF_0952	93972-Chr01	891820	892179	8	-	120	halo.00736	arCOG04094	J	RplX	Ribosomal protein L24	50S ribosomal protein L24P	Natronomonas pharaonis DSM 2160		360	K02895	COG0198	Translation, ribosomal structure and biogenesis	CytoPlasmic
ORF_0953	93972-Chr01	892187	892585	0	-	133	halo.01835	arCOG04095	J	RplN	Ribosomal protein L14	50S ribosomal protein L14P	Natronomonas pharaonis DSM 2160		399	K02874	COG0093	Translation, ribosomal structure and biogenesis	CytoPlasmic
ORF_0954	93972-Chr01	892585	892938	-9	-	118	halo.01349	arCOG04096	J	RpsQ	Ribosomal protein S17	30S ribosomal protein S17P	Natronomonas pharaonis DSM 2160	Ribosome SSU eukaryotic and archaeal	354	K02961	COG0186	Translation, ribosomal structure and biogenesis	CytoPlasmic
ORF_0955	93972-Chr01	892929	893216	8	-	96	halo.00818	arCOG00784	J	POP4	RNase P/RNase MRP subunit p29	ribonuclease P protein component 1	Halorhabdus tiamatea SARL4B	Ribonuclease P archaeal and eukaryal	288	K03538	COG1588	Translation, ribosomal structure and biogenesis	CytoPlasmic
ORF_0956	93972-Chr01	893224	893439	0	-	72	halo.01113	arCOG00785	J	RpmC	Ribosomal protein L29	50S ribosomal protein L29	Haloarcula marismortui ATCC 43049		216	K02904	COG0255	Translation, ribosomal structure and biogenesis	CytoPlasmic
ORF_0957	93972-Chr01	893439	894335	0	-	299	halo.00962	arCOG04097	J	RpsC	Ribosomal protein S3	30S ribosomal protein S3	Natrialba taiwanensis	Ribosome SSU eukaryotic and archaeal	897	K02982	COG0092	Translation, ribosomal structure and biogenesis	CytoPlasmic
ORF_0958	93972-Chr01	894335	894796	2	-	154	halo.00916	arCOG04098	J	RplV	Ribosomal protein L22	50S ribosomal protein L22P	Natronomonas pharaonis DSM 2160		462	K02890	COG0091	Translation, ribosomal structure and biogenesis	CytoPlasmic
ORF_0959	93972-Chr01	894798	895226	6	-	143	halo.00929	arCOG04099	J	RpsS	Ribosomal protein S19	ribosomal protein S19/S15	Halovivax ruber XH-70	Ribosome SSU eukaryotic and archaeal	429	K02965	COG0185	Translation, ribosomal structure and biogenesis	CytoPlasmic
ORF_0960	93972-Chr01	895232	895963	3	-	244	halo.00762	arCOG04067	J	RplB	Ribosomal protein L2	ribosomal protein L2	Halovivax ruber XH-70		732	K02886	COG0090	Translation, ribosomal structure and biogenesis	CytoPlasmic
ORF_0961	93972-Chr01	895966	896223	-3	-	86	halo.00773	arCOG04072	J	RplW	Ribosomal protein L23	50S ribosomal protein L23P	Halococcus salifodinae		258	K02892	COG0089	Translation, ribosomal structure and biogenesis	CytoPlasmic
ORF_0962	93972-Chr01	896220	896963	-3	-	248	halo.00815	arCOG04071	J	RplD	Ribosomal protein L4	50S ribosomal protein L4P	Natronococcus occultus SP4		744	K02930	COG0088	Translation, ribosomal structure and biogenesis	CytoPlasmic
ORF_0963	93972-Chr01	896960	897973	14	-	338	halo.01055	arCOG04070	J	RplC	Ribosomal protein L3	50S ribosomal protein L3P	Halorhabdus utahensis DSM 12940		1014	K02906	COG0087	Translation, ribosomal structure and biogenesis	CytoPlasmic
ORF_0964	93972-Chr01	897987	898865	447	-	293	halo.01895	arCOG04069	R	MTH1	RNA methyltransferase, SPOUT superfamily	conserved hypothetical protein	Halorhabdus tiamatea SARL4B	rRNA modification Archaea	879	K09142	COG2106	Function unknown	CytoPlasmic
ORF_0965	93972-Chr01	899312	899575	296	+	88	halo.00137	arCOG01010	V	StbD	Antitoxin (DNA-binding domain) of toxin-antitoxin stability system	transcriptional regulator, CopG family	Halorhabdus utahensis DSM 12940		264		COG0864	Transcription	CytoPlasmic
ORF_0966	93972-Chr01	899871	900551	735	-	227	halo.03065	arCOG04609	S	-	Uncharacterized protein, DUF4349 family	putative lipoprotein	Halococcus salifodinae		681				CytoPlasmic
ORF_0967	93972-Chr01	901286	901594	41	+	103	halo.00270	arCOG04373	H	YqgV	Thiamin-binding stress-response protein YqgV, UPF0045 family	conserved hypothetical protein	Haloferax mediterranei ATCC 33500		309		COG0011	Function unknown	CytoPlasmic
ORF_0968	93972-Chr01	901635	902585	-3	+	317	halo.01837	arCOG02675	H	Mch	Methenyltetrahydromethanopterin cyclohydrolase	5,10-methenyltetrahydromethanopterin cyclohydrolase	Haloferax volcanii DS2	Methanogenesis, One-carbon metabolism by tetrahydropterines	951	K01499	COG3252	Coenzyme metabolism	CytoPlasmic
ORF_0969	93972-Chr01	902582	903058	-15	+	159	halo.01947	arCOG06283	S	-	Uncharacterized protein	conserved hypothetical protein	Haloarcula californiae		477				CytoPlasmic
ORF_0970	93972-Chr01	903043	905016	616	-	658	halo.00404	arCOG04199	I	FAA1	Long-chain acyl-CoA synthetase (AMP-forming)	acyl-CoA synthetase	Haloferax larsenii	Biotin biosynthesis, Biotin synthesis cluster, Fatty acid metabolism cluster	1974	K01897	COG1022	Lipid metabolism	CytoPlasmic
ORF_0971	93972-Chr01	905632	906231	223	+	200	halo.03941		C	-	Peroxiredoxin domain fused to uncharacterized domain	hypothetical protein			600				CytoPlasmic
ORF_0972	93972-Chr01	906454	906621	43	+	56	halo.23123		S	-	Uncharacterized protein	hypothetical protein			168				CytoPlasmic
ORF_0973	93972-Chr01	906664	906831	95	+	56	halo.01640	arCOG09239	S	-	Coiled-coil domain fused to HTH transcriptional regulator domain	hypothetical protein			168				CytoPlasmic
ORF_0974	93972-Chr01	906926	907354	97	+	143	halo.21483	arCOG04791	C	AppB	Cytochrome bd-type quinol oxidase, subunit II	cytochrome d ubiquinol oxidase, subunit II	Halococcus morrhuae	Bacterial RNA-metabolizing Zn-dependent hydrolases, Terminal cytochrome d ubiquinol oxidases, Terminal cytochrome oxidases	429				Transmembrane
ORF_0975	93972-Chr01	907451	907573	2440	+	41	halo.22408		S	-	Uncharacterized protein	hypothetical protein			123				CytoPlasmic
ORF_0976	93972-Chr01	910013	910537	1089	+	175	halo.03941		C	-	Peroxiredoxin domain fused to uncharacterized domain	hypothetical protein			525				CytoPlasmic
ORF_0977	93972-Chr01	911626	912399	572	+	258	halo.01640	arCOG09239	S	-	Coiled-coil domain fused to HTH transcriptional regulator domain	conserved hypothetical protein	Halosarcina pallida		774				CytoPlasmic
ORF_0978	93972-Chr01	912971	913714	96	-	248	halo.00017	arCOG02280	K	-	Transcriptional regulator, contains HTH domain	DNA binding domain-containing protein	Halococcus saccharolyticus		744		COG3413	General function prediction only	CytoPlasmic
ORF_0979	93972-Chr01	913810	915411	64	-	534	halo.01905	arCOG01562	R	GTPBP1	GTPase	GTP-binding protein	Halogranum salarium	Translation elongation factors eukaryotic and archaeal	1602	K03231	COG5258	General function prediction only	CytoPlasmic
ORF_0980	93972-Chr01	915475	916149	39	-	225	halo.00719	arCOG01213	R	Cof	HAD superfamily hydrolase	haloacid dehalogenase	Halococcus hamelinensis	2-phosphoglycolate salvage, Glycolate, glyoxylate interconversions	675	K07024	COG0561	General function prediction only	CytoPlasmic
ORF_0981	93972-Chr01	916188	916799	-1	-	204	halo.02233	arCOG02848	O	CbpA	DnaJ-class molecular chaperone	molecular chaperone DnaJ	Halococcus thailandensis		612		COG0484	Posttranslational modification, protein turnover, chaperones	Transmembrane
ORF_0982	93972-Chr01	916798	916974	8	+	59	halo.01756	arCOG06415	S	-	Zn finger domain	conserved hypothetical protein	Natronomonas pharaonis DSM 2160		177				CytoPlasmic
ORF_0983	93972-Chr01	916982	917314	205	-	111	halo.00506	arCOG02600	T	CheY	Signal transduction regulator, contains Rec and HTH domains	HxlR family transcriptional regulator	Halovivax asiaticus		333		COG1733	Transcription	CytoPlasmic
ORF_0984	93972-Chr01	917519	917767	-17	+	83	halo.20560		S	-	Uncharacterized protein	hypothetical protein			249				CytoPlasmic
ORF_0985	93972-Chr01	917750	918538	48	-	263	halo.00642	arCOG00081	F	PyrF	Orotidine-5'-phosphate decarboxylase	orotidine 5'-phosphate decarboxylase	Natrialba asiatica	De Novo Pyrimidine Synthesis, Riboflavin synthesis cluster	789	K01591	COG0284	Nucleotide transport and metabolism	CytoPlasmic
ORF_0986	93972-Chr01	918586	918954	32	-	123	halo.00626	arCOG04658	S	-	Uncharacterized protein	conserved hypothetical protein	Halalkalicoccus jeotgali B3		369				CytoPlasmic
ORF_0987	93972-Chr01	918986	919681	45	-	232	halo.00180	arCOG04567	R	-	Metallo-beta-lactamase superfamily enzyme	conserved hypothetical protein	Halococcus salifodinae		696				CytoPlasmic
ORF_0988	93972-Chr01	919726	920004	46	-	93	halo.00923	arCOG02254	S	-	Predicted metal-binding protein	conserved hypothetical protein	Halogranum salarium		279		COG1745	General function prediction only	CytoPlasmic
ORF_0989	93972-Chr01	920050	920262	200	-	71	halo.00841	arCOG04610	V	-	CopG-family DNA-binding protein	conserved hypothetical protein	Halovivax ruber XH-70		213				CytoPlasmic
ORF_0990	93972-Chr01	920462	921055	115	+	198	halo.01677	arCOG00264	C	YedY	Periplasmic DMSO/TMAO reductase YedYZ, molybdopterin-dependent catalytic subunit	sulfite oxidase	Haladaptatus paucihalophilus		594	K07147	COG2041	General function prediction only	CytoPlasmic
ORF_0991	93972-Chr01	921170	922528	6	+	453	halo.00986	arCOG02015	H	MenF	Menaquinone-specific isochorismate synthase	isochorismate synthase	Natronomonas moolapensis 8.8.11	Chorismate: Intermediate for synthesis of Tryptophan, PAPA antibiotics, PABA, 3-hydroxyanthranilate and more., Menaquinone and Phylloquinone Biosynthesis, Menaquinone and Phylloquinone Biosynthesis -- gjo	1359	K02552	COG1169	Coenzyme metabolism / Secondary metabolites biosynthesis, transport, and catabolism	CytoPlasmic
ORF_0992	93972-Chr01	922534	924285	-27	+	584	halo.00764	arCOG04611	H	MenD	2-succinyl-6-hydroxy-2,4-cyclohexadiene-1-carboxylate synthase	2-succinyl-5-enolpyruvyl-6-hydroxy-3-cyclohexene-1-carboxylate synthase	Haladaptatus paucihalophilus	Menaquinone and Phylloquinone Biosynthesis, Menaquinone and Phylloquinone Biosynthesis -- gjo	1752	K02551	COG1165	Coenzyme metabolism	CytoPlasmic
ORF_0993	93972-Chr01	924258	924530	125	-	91	halo.12733	arCOG08937	S	-	Uncharacterized membrane protein	hypothetical protein			273				Transmembrane
ORF_0994	93972-Chr01	924655	925548	2	+	298	halo.00757	arCOG00240	H	MenB	Dihydroxynaphthoic acid synthase	crotonase	Haladaptatus paucihalophilus	Menaquinone and Phylloquinone Biosynthesis, Menaquinone and Phylloquinone Biosynthesis -- gjo	894	K01661	COG0447	Coenzyme metabolism	CytoPlasmic
ORF_0995	93972-Chr01	925550	926479	65	+	310	halo.00659	arCOG00480	H	MenA	1,4-dihydroxy-2-naphthoate octaprenyltransferase	1,4-dihydroxy-2-naphthoate octaprenyltransferase	Natronomonas pharaonis DSM 2160	Menaquinone and Phylloquinone Biosynthesis, Menaquinone and Phylloquinone Biosynthesis -- gjo	930	K02548	COG1575	Coenzyme metabolism	Transmembrane
ORF_0996	93972-Chr01	926544	927617	4	+	358	halo.00835	arCOG01168	M	RspA	L-alanine-DL-glutamate epimerase or related enzyme of enolase superfamily	chloromuconate cycloisomerase	Salinarchaeum sp. Harcht-Bsk1	Menaquinone and Phylloquinone Biosynthesis, Menaquinone and Phylloquinone Biosynthesis -- gjo, Muconate lactonizing enzyme family	1074		COG4948	Cell envelope biogenesis, outer membrane / General function prediction only	CytoPlasmic
ORF_0997	93972-Chr01	927621	929072	26	+	484	halo.01742	arCOG00856	I	CaiC	Acyl-CoA synthetase (AMP-forming)/AMP-acid ligase II	O-succinylbenzoate-CoA ligase	Halogranum salarium	Menaquinone and Phylloquinone Biosynthesis, Menaquinone and Phylloquinone Biosynthesis -- gjo	1452	K01911	COG0318	Lipid metabolism / Secondary metabolites biosynthesis, transport, and catabolism	CytoPlasmic
ORF_0998	93972-Chr01	929098	929841	65	+	248	halo.01493	arCOG06429	S	-	Uncharacterized protein, contains NRDE domain	conserved hypothetical protein	Halosimplex carlsbadense		744		COG3332	Function unknown	CytoPlasmic
ORF_1000	93972-Chr01	929906	930253	100	+	116	halo.00629	arCOG04153	K	-	RNA polymerase III subunit C34, Lrp/AsnC family	transcription repressor CinR	Natronorubrum sulfidifaciens		348		COG2512	Function unknown	CytoPlasmic
ORF_1001	93972-Chr01	930353	931015	-3	+	221	halo.01082	arCOG00313	R	Sco1	Cytochrome oxidase Cu insertion factor, SCO1/SenC/PrrC family	photosynthetic protein synthase I	Halomicrobium katesii		663	K07152	COG1999	General function prediction only	CytoPlasmic
ORF_1002	93972-Chr01	931012	931539	-3	+	176	halo.01890	arCOG06181	O	TrxA	Thiol-disulfide isomerase or thioredoxin	thioredoxin	Haladaptatus paucihalophilus		528				ExtraCellular
ORF_1003	93972-Chr01	931536	932192	25	+	219	halo.01664	arCOG04522	C	CcdA	Cytochrome c biogenesis protein	cytochrome C biogenesis protein	Haladaptatus paucihalophilus		657	K06196	COG0785	Posttranslational modification, protein turnover, chaperones	Transmembrane
ORF_1004	93972-Chr01	932217	932384	306	-	56	halo.27385		S	-	Uncharacterized protein	hypothetical protein			168				CytoPlasmic
ORF_1005	93972-Chr01	932690	933430	119	-	247	halo.00353	arCOG01449	V	Csx1	CARF domain containing protein	conserved hypothetical protein	Haladaptatus paucihalophilus		741				CytoPlasmic
ORF_1006	93972-Chr01	933549	934253	88	-	235	halo.00794	arCOG04060	K	-	Predicted transcriptional regulator	XRE family transcriptional regulator	Halococcus saccharolyticus		705	K07731	COG1709	Transcription	CytoPlasmic
ORF_1007	93972-Chr01	934341	935036	42	+	232	halo.01058	arCOG00417	L	RadB	RecA/RadA recombinase	DNA repair and recombination protein RadB	Natronococcus jeotgali	DNA recombination, archaeal	696	K04484	COG0468	DNA replication, recombination, and repair	CytoPlasmic
ORF_1008	93972-Chr01	935078	935803	1	+	242	halo.01696	arCOG03142	L	-	Nuclease of RNase H fold, RuvC/YqgF family	conserved hypothetical protein	Halalkalicoccus jeotgali B3		726				CytoPlasmic
ORF_1009	93972-Chr01	935804	937153	205	-	450	halo.01872	arCOG02701	F	LarC	CTP-dependent cyclometallase, nickel-pincer nucleotide (NPN) cofactor biosynthesis enzyme	conserved hypothetical protein	Haloferax mucosum		1350	K09121	COG1641	Function unknown	CytoPlasmic
ORF_1010	93972-Chr01	937358	939577	191	+	740	halo.01071	arCOG01308	O	Cdc48	ATPase of the AAA+ class , CDC48 family	cell division control protein 48	Haloarcula argentinensis	Bacterial Cell Division	2220	K13525	COG0464	Posttranslational modification, protein turnover, chaperones	CytoPlasmic
ORF_1011	93972-Chr01	939768	941327	5	+	520	halo.02099	arCOG04540	M	BetT	Choline-glycine betaine transporter	BCCT transporter	Haloterrigena limicola	Choline and Betaine Uptake and Betaine Biosynthesis	1560		COG1292	Cell envelope biogenesis, outer membrane	Transmembrane
ORF_1012	93972-Chr01	941332	941478	255	-	49	halo.02942	arCOG04342	V	Cas6	CRISPR-Cas system related protein Cas6, RAMP superfamily	hypothetical protein			147				CytoPlasmic
ORF_1013	93972-Chr01	941733	942815	323	-	361	halo.04962	arCOG02495	S	-	Secreted protein, with PKD repeat domain	Pectinesterase	Haloterrigena salina		1083	K01051	COG4677	Carbohydrate transport and metabolism	CytoPlasmic
ORF_1014	93972-Chr01	943138	943326	-40	+	63	halo.04286	arCOG01490	H	FolA	Dihydrofolate reductase	bifunctional deaminase-reductase domain-containing protein	Haloterrigena salina	Folate Biosynthesis, Folate Biosynthesis, archaeal	189				CytoPlasmic
ORF_1015	93972-Chr01	943286	943462	79	+	59	halo.04286	arCOG01490	H	FolA	Dihydrofolate reductase	bifunctional deaminase-reductase domain-containing protein	Natrialba chahannaoensis	Folate Biosynthesis, Folate Biosynthesis, archaeal	177				CytoPlasmic
ORF_1016	93972-Chr01	943541	943660	418	+	40	halo.04286	arCOG01490	H	FolA	Dihydrofolate reductase	hypothetical protein			120				CytoPlasmic
ORF_1017	93972-Chr01	944078	944536	18	+	153	halo.00047	arCOG02921	C	PetE	Plastocyanin/azurin/halocyanin family protein	halocyanin	Haloferax	Copper transport and blue copper proteins	459		COG3794	Energy production and conversion	LipoProtein
ORF_1018	93972-Chr01	944554	944985	287	-	144	halo.00175	arCOG04581	S	-	Uncharacterized membrane protein	conserved hypothetical protein	Halococcus thailandensis		432				Transmembrane
ORF_1019	93972-Chr01	945272	945553	237	+	94	halo.00992	arCOG03917	S	-	Uncharacterized protein	conserved hypothetical protein	Halogranum salarium		282				CytoPlasmic
ORF_1020	93972-Chr01	945790	945909	169	+	40	halo.20598		S	-	Uncharacterized protein	hypothetical protein			120				CytoPlasmic
ORF_1021	93972-Chr01	946078	946245	177	+	56	halo.06499		S	-	Uncharacterized protein	hypothetical protein			168				CytoPlasmic
ORF_1022	93972-Chr01	946422	947507	88	-	362	halo.01673	arCOG04644	S	-	Uncharacterized protein	conserved hypothetical protein	Halogeometricum borinquense DSM 11551		1086				CytoPlasmic
ORF_1023	93972-Chr01	947595	948485	99	-	297	halo.01662	arCOG02246	H	CfbA	Sirohydrochlorin ferrochelatase, coenzyme F430 biosynthesis enzyme	conserved hypothetical protein	Halobacterium sp. DL1		891	K03795	COG2138	Function unknown	CytoPlasmic
ORF_1024	93972-Chr01	948584	950083	187	+	500	halo.00768	arCOG00486	J	CysS	Cysteinyl-tRNA synthetase	cysteinyl-tRNA synthetase	Haloarcula hispanica ATCC 33960	tRNA aminoacylation, Cys	1500	K01883	COG0215	Translation, ribosomal structure and biogenesis	CytoPlasmic
ORF_1025	93972-Chr01	950270	950890	-3	+	207	halo.00157	arCOG06262	S	-	Uncharacterized protein	conserved hypothetical protein	Haloarcula hispanica ATCC 33960		621				LipoProtein
ORF_1026	93972-Chr01	950887	952125	83	-	413	halo.01282	arCOG04469	R	-	Tripartite tricarboxylate transporter (TTT) class transporter	conserved hypothetical protein	Halosimplex carlsbadense		1239	K08971	COG1784	Function unknown	Transmembrane
ORF_1027	93972-Chr01	952208	952543	39	-	112	halo.00590	arCOG04287	J	RPP1A	Ribosomal protein L12E/L44/L45/RPP1/RPP2	50S ribosomal protein L12P	Haloferax sulfurifontis		336	K02869			CytoPlasmic
ORF_1028	93972-Chr01	952582	953619	2	-	346	halo.00759	arCOG04288	J	RplJ	Ribosomal protein L10	50S ribosomal protein L10	Halogeometricum borinquense DSM 11551		1038	K02864	COG0244	Translation, ribosomal structure and biogenesis	CytoPlasmic
ORF_1029	93972-Chr01	953621	954259	154	-	213	halo.00795	arCOG04289	J	RplA	Ribosomal protein L1	50S ribosomal protein L1	Halococcus thailandensis		639	K02863	COG0081	Translation, ribosomal structure and biogenesis	CytoPlasmic
ORF_1030	93972-Chr01	954413	954892	94	-	160	halo.00803	arCOG04372	J	RplK	Ribosomal protein L11	50S ribosomal protein L11	Halococcus saccharolyticus		480	K02867	COG0080	Translation, ribosomal structure and biogenesis	CytoPlasmic
ORF_1031	93972-Chr01	954986	955186	25	-	67	halo.01631	arCOG04651	S	-	Uncharacterized protein	conserved hypothetical protein	Halorubrum aidingense		201				CytoPlasmic
ORF_1032	93972-Chr01	955211	955333	88	+	41	halo.24251	arCOG07895	#N/A	#N/A	#N/A	hypothetical protein			123				CytoPlasmic
ORF_1033	93972-Chr01	955421	956695	191	-	425	halo.02366	arCOG04335	C	GltP	Na+/H+-dicarboxylate symporter	sodium:dicarboxylate symporter	Natrinema pallidum	Glutamate and Aspartate uptake in Bacteria	1275		COG1301	Energy production and conversion	Transmembrane
ORF_1034	93972-Chr01	956886	957995	-3	+	370	halo.00747	arCOG00358	J	DRG	Ribosome-interacting GTPase 1	small GTP-binding protein	Halalkalicoccus jeotgali B3	Universal GTPases	1110	K06944	COG1163	General function prediction only	CytoPlasmic
ORF_1035	93972-Chr01	957992	958417	289	+	142	halo.02220	arCOG06274	S	-	Uncharacterized membrane protein	conserved hypothetical protein	Haladaptatus paucihalophilus		426				Transmembrane
ORF_1036	93972-Chr01	958706	960451	71	+	582	halo.05645		S	-	Uncharacterized protein	conserved hypothetical protein	Haladaptatus paucihalophilus		1746				CytoPlasmic
ORF_1037	93972-Chr01	960522	961274	5	+	251	halo.01265	arCOG02708	E	GloA	Lactoylglutathione lyase or related enzyme	lactoylglutathione lyase/Glyoxalase/bleomycin resistance protein/dioxygenase	Haloarcula vallismortis	Glutathione: Non-redox reactions, Methylglyoxal Metabolism	753	K01759	COG0346	Amino acid transport and metabolism	CytoPlasmic
ORF_1038	93972-Chr01	961279	962499	4	-	407	halo.01893	arCOG04720	R	-	HAD superfamily hydrolase	HAD family hydrolase	Haladaptatus paucihalophilus		1221		COG0561	General function prediction only	CytoPlasmic
ORF_1039	93972-Chr01	962503	963552	196	-	350	halo.01630	arCOG02038	K	-	Sugar-specific transcriptional regulator TrmB	transcriptional regulator, TrmB	Natrinema altunense		1050		COG1378	Transcription	CytoPlasmic
ORF_1040	93972-Chr01	963748	964707	-3	+	320	halo.02145	arCOG00014	G	RbsK	Sugar kinase, ribokinase family	PfkB domain-containing protein	Halococcus saccharolyticus	D-Galacturonate and D-Glucuronate Utilization, D-gluconate and ketogluconates metabolism, Entner-Doudoroff Pathway	960	K00874	COG0524	Carbohydrate transport and metabolism	CytoPlasmic
ORF_1041	93972-Chr01	964704	966320	-3	-	539	halo.01652	arCOG01512	E	HyuB	N-methylhydantoinase B/acetone carboxylase, alpha subunit	5-oxoprolinase (ATP-hydrolyzing)	Natrialba taiwanensis	Creatine and Creatinine Degradation, Hydantoin metabolism	1617	K01474	COG0146	Amino acid transport and metabolism / Secondary metabolites biosynthesis, transport, and catabolism	CytoPlasmic
ORF_1042	93972-Chr01	966317	968314	231	-	666	halo.01504	arCOG01511	E	HyuA	N-methylhydantoinase A/acetone carboxylase, beta subunit	N-methylhydaintoinase (ATP-hydrolyzing) A	Haloferax gibbonsii	Creatine and Creatinine Degradation, Hydantoin metabolism	1998	K01473	COG0145	Amino acid transport and metabolism / Secondary metabolites biosynthesis, transport, and catabolism	CytoPlasmic
ORF_1043	93972-Chr01	968545	968931	38	+	129	halo.00277	arCOG03769	S	-	Uncharacterized membrane protein	conserved hypothetical protein	Natronorubrum tibetense		387				Transmembrane
ORF_1044	93972-Chr01	968969	970030	27	+	354	halo.01433	arCOG01407	M	RfaG	Glycosyltransferase	putative sugar transferase	Halosarcina pallida		1062		COG0438	Cell envelope biogenesis, outer membrane	CytoPlasmic
ORF_1045	93972-Chr01	970057	971151	11	+	365	halo.01279	arCOG01407	M	RfaG	Glycosyltransferase	glycosyltransferase	Haloferax larsenii		1095		COG0438	Cell envelope biogenesis, outer membrane	CytoPlasmic
ORF_1046	93972-Chr01	971162	972196	110	-	345	halo.00422	arCOG00318	P	PhoU	Phosphate uptake regulator	transport system regulatory protein ( substrate phosphate)	Halosimplex carlsbadense		1035		COG0704	Inorganic ion transport and metabolism	CytoPlasmic
ORF_1047	93972-Chr01	972306	973394	78	-	363	halo.01302	arCOG01350	F	-	Predicted inorganic polyphosphate/ATP-NAD kinase	ATP-NAD/AcoX kinase	Halococcus hamelinensis		1089		COG3199	Function unknown	CytoPlasmic
ORF_1048	93972-Chr01	973472	973624	-25	+	51	halo.14679	arCOG15254	#N/A	#N/A	#N/A	hypothetical protein			153				Transmembrane
ORF_1049	93972-Chr01	973599	974285	33	-	229	halo.01096	arCOG00215	H	CinA	ADP-ribose pyrophosphatase domain of DNA damage- and competence-inducible protein CinA	cinA N-terminal domain-containing protein	Haloferax lucentense	Riboflavin, FMN and FAD metabolism in plants	687		COG1058	General function prediction only	CytoPlasmic
ORF_1050	93972-Chr01	974318	975532	45	+	405	halo.02280	arCOG00060	E	MetC	Cystathionine beta-lyase/cystathionine gamma-synthase	cystathionine alpha synthase	Haloferax sulfurifontis	Cysteine Biosynthesis, Glycine and Serine Utilization, Methionine Biosynthesis	1215	K01739	COG0626	Amino acid transport and metabolism	CytoPlasmic
ORF_1051	93972-Chr01	975577	976380	-3	+	268	halo.04082	arCOG02889	R	-	Predicted deacylase	deacylase	Halogranum salarium		804		COG3608	General function prediction only	ExtraCellular
ORF_1052	93972-Chr01	976377	976652	31	+	92	halo.00314	arCOG11840	S	-	Uncharacterized membrane protein	conserved hypothetical protein	Halogranum salarium		276				Transmembrane
ORF_1053	93972-Chr01	976683	977159	1	+	159	halo.01288	arCOG02998	S	-	Cupin domain containing protein	cupin	Natronolimnobius innermongolicus		477		COG0662	Carbohydrate transport and metabolism	CytoPlasmic
ORF_1054	93972-Chr01	977160	978074	200	-	305	halo.00581	arCOG02937	I	MVD1	Mevalonate pyrophosphate decarboxylase	diphosphomevalonate decarboxylase	Halococcus morrhuae	Archaeal lipids, Isoprenoid Biosynthesis, Mevalonate Branch of Isoprenoid Biosynthesis	915	K17942	COG3407	Lipid metabolism	CytoPlasmic
ORF_1055	93972-Chr01	978274	979560	-3	+	429	halo.01439	arCOG00061	E	MET17	O-acetylhomoserine sulfhydrylase	O-acetylhomoserine aminocarboxypropyltransferase 1, methionine synthase	Halococcus saccharolyticus	Methionine Biosynthesis, Methionine Biosynthesis	1287	K01740	COG2873	Amino acid transport and metabolism	CytoPlasmic
ORF_1056	93972-Chr01	979557	980744	1	+	396	halo.00586	arCOG00627	E	MET2	Homoserine acetyltransferase	homoserine O-acetyltransferase	Halogranum salarium	Methionine Biosynthesis	1188	K00641	COG2021	Amino acid transport and metabolism	CytoPlasmic
ORF_1057	93972-Chr01	980745	981002	36	-	86	halo.04064	arCOG15069	S	-	Uncharacterized protein	hypothetical protein			258				CytoPlasmic
ORF_1058	93972-Chr01	981038	981679	135	-	214	halo.00361	arCOG01158	E	SerB	Phosphoserine phosphatase	phosphoserine phosphatase SerB	Halalkalicoccus jeotgali B3	Glycine and Serine Utilization, Serine Biosynthesis, Serine Biosynthesis	642	K01079	COG0560	Amino acid transport and metabolism	CytoPlasmic
ORF_1059	93972-Chr01	981814	983397	2	+	528	halo.00474	arCOG01754	H	SerA	Phosphoglycerate dehydrogenase or related dehydrogenase	3-phosphoglycerate dehydrogenase	Haladaptatus paucihalophilus	Glycine and Serine Utilization, Pyridoxin (Vitamin B6) Biosynthesis, Serine Biosynthesis	1584	K00058	COG0111	Amino acid transport and metabolism	CytoPlasmic
ORF_1060	93972-Chr01	983399	983842	86	-	148	halo.03695	arCOG00844	K	WecD	Acetyltransferase (GNAT) family	acetyltransferase, GNAT family	Paenibacillus sp. HGF5		444				CytoPlasmic
ORF_1061	93972-Chr01	983928	984419	3	+	164	halo.02081	arCOG04598	S	-	Uncharacterized membrane protein	conserved hypothetical protein	Halosimplex carlsbadense		492				Transmembrane
ORF_1062	93972-Chr01	984422	985102	150	-	227	halo.00760	arCOG00459	L	Nth	EndoIII-related endonuclease	endonuclease iii; DNA-(apurinic or apyrimidinic site) lyase	Halogeometricum borinquense DSM 11551	DNA Repair Base Excision	681	K10773	COG0177	DNA replication, recombination, and repair	CytoPlasmic
ORF_1063	93972-Chr01	985252	986049	-29	+	266	halo.01169	arCOG04202	F	Gch31	Archaeal GTP cyclohydrolase III	GTP cyclohydrolase	Halobacterium sp. DL1	Riboflavin, FMN and FAD metabolism, Riboflavin synthesis cluster	798	K08096	COG2429	Function unknown	CytoPlasmic
ORF_1064	93972-Chr01	986020	987183	184	-	388	halo.02049	arCOG01709	I	CaiA	Acyl-CoA dehydrogenase	acyl-CoA dehydrogenase	Haloferax prahovense		1164		COG1960	Lipid metabolism	CytoPlasmic
ORF_1065	93972-Chr01	987367	988848	161	+	494	halo.12823	arCOG09167	S	-	Uncharacterized protein	conserved hypothetical protein	Haloferax prahovense		1482				CytoPlasmic
ORF_1066	93972-Chr01	989009	989749	61	+	247	halo.01214	arCOG01190	T	RIO1	Serine/threonine protein kinase involved in cell cycle control	serine/threonine protein kinase involved in cell cycle control	Haloarcula hispanica ATCC 33960		741		COG3642	Signal transduction mechanisms	CytoPlasmic
ORF_1067	93972-Chr01	989810	990553	541	+	248	halo.00755	arCOG00976	O	Pcm	Protein-L-isoaspartate carboxylmethyltransferase	protein-L-isoaspartate(D-aspartate) O-methyltransferase	Halococcus saccharolyticus	Lanthionine Synthetases, Protein-L-isoaspartate O-methyltransferase	744	K00573	COG2518	Posttranslational modification, protein turnover, chaperones	CytoPlasmic
ORF_1068	93972-Chr01	991094	992419	-25	+	442	halo.00001	arCOG02492	S	-	Secreted protein, with PKD repeat domain	PKD domain-containing protein	Halosimplex carlsbadense		1326		COG1520	Function unknown	CytoPlasmic
ORF_1069	93972-Chr01	992394	992534	86	-	47	halo.22146		S	-	Uncharacterized protein	hypothetical protein			141				CytoPlasmic
ORF_1070	93972-Chr01	992620	993669	59	-	350	halo.02549	arCOG02038	K	-	Sugar-specific transcriptional regulator TrmB	transcriptional regulator	Halococcus saccharolyticus		1050		COG1378	Transcription	CytoPlasmic
ORF_1071	93972-Chr01	993728	995725	373	-	666	halo.02580	arCOG02948	G	AmyA	Glycosidase	alpha amylase / alpha-glucosidase	Halococcus salifodinae		1998		COG0366	Carbohydrate transport and metabolism	CytoPlasmic
ORF_1072	93972-Chr01	996098	997906	-26	+	603	halo.14984	arCOG03285	G	SGA1	Glycosyl hydrolase family 15	Glucoamylase (EC 3.2.1.3)	Halococcus saccharolyticus	Trehalose Biosynthesis	1809		COG3387	Carbohydrate transport and metabolism	CytoPlasmic
ORF_1073	93972-Chr01	997880	998995	385	-	372	halo.03031	arCOG00177	E	PotA	ABC-type spermidine/putrescine transport system, ATPase component	carbohydrate ABC transporter ATP-binding protein, cut1 family	Halococcus saccharolyticus		1116	K10112	COG3839	Carbohydrate transport and metabolism	CytoPlasmic
ORF_1074	93972-Chr01	999380	1000480	2	+	367	halo.02972	arCOG00154	G	MalE	Maltose-binding periplasmic protein	maltose ABC transporter maltose-binding protein	Halococcus salifodinae	Alpha-Amylase locus in Streptocococcus, Bacterial Chemotaxis	1101	K15770	COG2182	Carbohydrate transport and metabolism	CytoPlasmic
ORF_1075	93972-Chr01	1000482	1001447	-3	+	322	halo.03017	arCOG00157	G	UgpA	ABC-type sugar transport system, permease component	binding-protein-dependent transporters inner membrane component	Halococcus salifodinae		966	K15771	COG1175	Carbohydrate transport and metabolism	Transmembrane
ORF_1076	93972-Chr01	1001444	1002526	122	+	361	halo.02988	arCOG00160	G	MalG	ABC-type maltose transport system, permease component	carbohydrate ABC transporter membrane protein 2, cut1 family	Halococcus saccharolyticus		1083	K15772	COG3833	Carbohydrate transport and metabolism	Transmembrane
ORF_1077	93972-Chr01	1002648	1004231	168	-	528	halo.08233	arCOG03310	P	KatE	Catalase	catalase	Halococcus hamelinensis	Oxidative stress, Photorespiration (oxidative C2 cycle), Protection from Reactive Oxygen Species	1584	K03781	COG0753	Inorganic ion transport and metabolism	CytoPlasmic
ORF_1078	93972-Chr01	1004399	1004860	50	-	154	halo.00597	arCOG01543	C	NuoI	NADH dehydrogenase subunit I	NADH-quinone oxidoreductase, chain I	Halococcus	NADH ubiquinone oxidoreductase, Respiratory Complex I	462	K00338	COG1143	Energy production and conversion	CytoPlasmic
ORF_1079	93972-Chr01	1004910	1005953	-3	-	348	halo.00530	arCOG01546	C	NuoH	NADH dehydrogenase subunit H	NAD(P)H-quinone oxidoreductase subunit 1	halophilic archaeon DL31	NADH ubiquinone oxidoreductase, Respiratory Complex I	1044	K00337	COG1005	Energy production and conversion	Transmembrane
ORF_1080	93972-Chr01	1005950	1007626	-3	-	559	halo.00068	arCOG01548	C	NuoD	NADH dehydrogenase subunit D	NADH-quinone oxidoreductase subunit C	Halomicrobium katesii	NADH ubiquinone oxidoreductase, NADH ubiquinone oxidoreductase, Respiratory Complex I, Respiratory Complex I	1677	K13378	COG0649	Energy production and conversion	CytoPlasmic
ORF_1081	93972-Chr01	1007623	1008312	4	-	230	halo.00600	arCOG01554	C	NuoB	F420H2 dehydrogenase subunit, related to NADH:ubiquinone oxidoreductase 20 kD subunit	NADH-quinone oxidoreductase subunit beta	Halomicrobium mukohataei DSM 12286	NADH ubiquinone oxidoreductase, Respiratory Complex I	690	K00331	COG0377	Energy production and conversion	CytoPlasmic
ORF_1082	93972-Chr01	1008316	1008726	136	-	137	halo.01019	arCOG01557	C	NuoA	NADH dehydrogenase subunit A	NADH dehydrogenase	Haladaptatus paucihalophilus	NADH ubiquinone oxidoreductase, Respiratory Complex I	411	K00330	COG0838	Energy production and conversion	Transmembrane
ORF_1083	93972-Chr01	1008862	1009482	-3	-	207	halo.00809	arCOG02464	F	PurE	Phosphoribosylcarboxyaminoimidazole (NCAIR) mutase	phosphoribosylaminoimidazole carboxylase, catalytic subunit	Haladaptatus paucihalophilus	De Novo Purine Biosynthesis	621	K01588	COG0041	Nucleotide transport and metabolism	CytoPlasmic
ORF_1084	93972-Chr01	1009479	1010645	66	-	389	halo.00639	arCOG01597	F	PurK	Phosphoribosylaminoimidazole carboxylase (NCAIR synthetase)	phosphoribosylaminoimidazole carboxylase, ATPase subunit	Natronomonas pharaonis DSM 2160	De Novo Purine Biosynthesis	1167	K01589	COG0026	Nucleotide transport and metabolism	CytoPlasmic
ORF_1085	93972-Chr01	1010711	1012483	112	-	591	halo.00176	arCOG00562	M	-	Predicted membrane-bound mannosyltransferase	membrane-bound mannosyltransferase	Halococcus saccharolyticus		1773		COG4745	Posttranslational modification, protein turnover, chaperones	Transmembrane
ORF_1086	93972-Chr01	1012595	1013002	8	+	136	halo.00503	arCOG01323	H	RibH	Riboflavin synthase beta-chain	6,7-dimethyl-8-ribityllumazine synthase	Natronomonas moolapensis 8.8.11	Riboflavin, FMN and FAD metabolism, Riboflavin, FMN and FAD metabolism in plants, Riboflavin synthesis cluster	408	K00794	COG0054	Coenzyme metabolism	CytoPlasmic
ORF_1087	93972-Chr01	1013010	1014158	43	+	383	halo.00587	arCOG01130	E	-	Aspartate/tyrosine/aromatic aminotransferase	pyridoxal phosphate-dependent aminotransferase (probable aspartate aminotransferase)	Natronomonas moolapensis 8.8.11	Glutamine, Glutamate, Aspartate and Asparagine Biosynthesis, Threonine and Homoserine Biosynthesis	1149	K00812	COG0436	Amino acid transport and metabolism	CytoPlasmic
ORF_1088	93972-Chr01	1014201	1015037	99	+	279	halo.13130		S	-	Uncharacterized membrane protein	hypothetical protein			837				Transmembrane
ORF_1089	93972-Chr01	1015136	1016578	-3	+	481	halo.10768		S	-	Uncharacterized protein	conserved hypothetical protein	Halococcus thailandensis		1443				ExtraCellular
ORF_1090	93972-Chr01	1016575	1017462	177	-	296	halo.10494	arCOG04399	K	-	Predicted transcriptional regulator	hypothetical protein			888				CytoPlasmic
ORF_1091	93972-Chr01	1017639	1018562	10	+	308	halo.00052	arCOG01981	K	SUA7	Transcription initiation factor TFIIB, Brf1 subunit/Transcription initiation factor TFIIB	transcription initiation factor TFB 2	Halococcus thailandensis	Inteins, RNA polymerase archaeal initiation factors	924		COG1405	Transcription	CytoPlasmic
ORF_1092	93972-Chr01	1018572	1018997	0	-	142	halo.00493	arCOG01222	M	TagD	Cytidylyltransferase fused to conserved domain of DUF357 family	FAD synthase	Halogranum salarium	Riboflavin, FMN and FAD metabolism, Riboflavin, FMN and FAD metabolism in plants	426	K14656	COG0615	Cell envelope biogenesis, outer membrane / Lipid metabolism	CytoPlasmic
ORF_1093	93972-Chr01	1018997	1019482	187	-	162	halo.00706	arCOG01139	O	Rri1	Proteasome lid subunit RPN8/RPN11, contains Jab1/MPN domain metalloenzyme (JAMM) motif	conserved hypothetical protein	Haloquadratum walsbyi DSM 16790		486		COG1310	General function prediction only	CytoPlasmic
ORF_1094	93972-Chr01	1019669	1021537	-8	+	623	halo.01061	arCOG00429	L	HAN	Archaea-specific RecJ-like exonuclease, involved in stalled replication fork repair	RecJ domain-containing protein	Halomicrobium katesii		1869	K07463	COG1107	DNA replication, recombination, and repair	CytoPlasmic
ORF_1095	93972-Chr01	1021529	1023157	58	-	543	halo.01990	arCOG02039	I	Cls	Phosphatidylserine/phosphatidylglycerophosphate/cardiolipin synthase or related enzyme	phospholipase D/Transphosphatidylase	Halococcus saccharolyticus		1629		COG1502	Lipid metabolism	Transmembrane
ORF_1096	93972-Chr01	1023215	1024486	113	-	424	halo.00997	arCOG04653	S	-	HEAT repeats containing protein	PBS lyase HEAT-like repeat domain-containing protein	Halococcus hamelinensis		1272		COG1413	Energy production and conversion	CytoPlasmic
ORF_1097	93972-Chr01	1024599	1025021	25	+	141	halo.01403	arCOG02917	C	PetE	Plastocyanin/azurin/halocyanin family protein	halocyanin-like blue (type 1) copper domain-containing protein	Halorhabdus tiamatea SARL4B	Copper transport and blue copper proteins	423		COG3794	Energy production and conversion	LipoProtein
ORF_1098	93972-Chr01	1025046	1025687	-7	-	214	halo.01844	arCOG04186	J	RPS1A	Ribosomal protein S3AE	30S ribosomal protein S3Ae	Haloterrigena turkmenica DSM 5511	Ribosome SSU eukaryotic and archaeal	642	K02984	COG1890	Translation, ribosomal structure and biogenesis	CytoPlasmic
ORF_1099	93972-Chr01	1025680	1025913	2	-	78	halo.01723	arCOG01354	J	Pcc1	Subunit of KEOPS complex (Cgi121BUD32KAE1)	conserved rps operon protein	Halorhabdus tiamatea SARL4B		234				CytoPlasmic
ORF_1100	93972-Chr01	1025915	1027018	11	-	368	halo.01109	arCOG00428	L	Cdc45	Protein similar to exonuclease RecJ central domain predicted to be involved in DNA replication intiation	exonuclease RecJ	Halomicrobium mukohataei DSM 12286		1104				CytoPlasmic
ORF_1101	93972-Chr01	1027029	1027490	751	-	154	halo.00775	arCOG04185	J	RpsO	Ribosomal protein S15P	30S ribosomal protein S15	Halobiforma lacisalsi	Possible archaeal RNA modification cluster, Ribosome SSU eukaryotic and archaeal	462	K02956	COG0184	Translation, ribosomal structure and biogenesis	CytoPlasmic
ORF_1102	93972-Chr01	1028241	1029446	70	-	402	halo.22473		S	-	Uncharacterized membrane protein	hypothetical protein			1206				Transmembrane
ORF_1103	93972-Chr01	1029516	1030178	321	+	221	halo.16586		R	-	Diphthamide biosynthesis S-adenosylmethionine-dependent methyltransferase related protein	cholesterol oxidase	Thalassolituus oleivorans MIL-1		663				CytoPlasmic
ORF_1104	93972-Chr01	1030499	1032619	54	+	707	halo.06600	arCOG10187	S	-	Protein containing parallel beta helix region	conserved hypothetical protein	Halomicrobium mukohataei DSM 12286		2121				CytoPlasmic
ORF_1105	93972-Chr01	1032673	1033944	628	+	424	halo.02095	arCOG03920	S	-	Uncharacterized membrane protein	conserved hypothetical protein	Haloferax mucosum		1272				Transmembrane
ORF_1106	93972-Chr01	1034572	1035267	646	+	232	halo.04793		S	-	Uncharacterized protein	conserved hypothetical protein	Haloarcula marismortui ATCC 43049		696				CytoPlasmic
ORF_1107	93972-Chr01	1035913	1036194	527	+	94	halo.00059	arCOG00005	K	-	Transcriptional regulator, PadR family	transcriptional regulator PadR family protein	Halococcus hamelinensis	CBSS-1352.1.peg.856	282		COG1695	Transcription	CytoPlasmic
ORF_1108	93972-Chr01	1036721	1037353	246	+	211	halo.00017	arCOG02280	K	-	Transcriptional regulator, contains HTH domain	DNA binding domain-containing protein	Haloarcula japonica		633		COG3413	General function prediction only	CytoPlasmic
ORF_1109	93972-Chr01	1037599	1039524	310	-	642	halo.01048	arCOG01719	J	GatE	Archaeal Glu-tRNAGln amidotransferase subunit E (contains GAD domain)	glutamyl-tRNA(Gln) amidotransferase subunit E	Natronomonas pharaonis DSM 2160	tRNA aminoacylation, Glu and Gln	1926	K03330	COG2511	Translation, ribosomal structure and biogenesis	CytoPlasmic
ORF_1110	93972-Chr01	1039834	1041246	184	-	471	halo.00674	arCOG01749	C	FumC	Fumarase	fumarate hydratase	Haloferax		1413	K01679	COG0114	Energy production and conversion	CytoPlasmic
ORF_1111	93972-Chr01	1041430	1043028	47	+	533	halo.11656	arCOG06273	M	-	S-layer protein	conserved hypothetical protein	Haloarcula vallismortis		1599				Transmembrane
ORF_1112	93972-Chr01	1043075	1044031	-3	+	319	halo.00571	arCOG04471	U	ArtA	Exosortase	cytochrome oxidase subunit I homolog	Halococcus hamelinensis		957		COG4083	Function unknown	Transmembrane
ORF_1113	93972-Chr01	1044028	1044807	88	-	260	halo.00953	arCOG04161	J	DPH5	Diphthamide biosynthesis methyltransferase	diphthine synthase	Halogranum salarium	Lactate utilization	780	K00586	COG1798	Translation, ribosomal structure and biogenesis	CytoPlasmic
ORF_1114	93972-Chr01	1044895	1045854	2	+	320	halo.00751	arCOG00033	J	Trm5	Wybutosine (yW) biosynthesis enzyme Trm5, tRNA (guanine) methyltransferase	tRNA (Guanine37-N1) -methyltransferase (EC 2.1.1.31)	Haloferax elongans	RNA methylation, tRNA modification Bacteria	960	K15429	COG2520	General function prediction only	CytoPlasmic
ORF_1115	93972-Chr01	1045856	1046404	122	-	183	halo.02456	arCOG09021	F	-	NUDIX family hydrolase	NUDIX hydrolase	Haloferax elongans		549		COG1051	Nucleotide transport and metabolism	CytoPlasmic
ORF_1116	93972-Chr01	1046526	1046996	0	-	157	halo.01201	arCOG00844	K	WecD	Acetyltransferase (GNAT) family	sporulation regulator-like protein	Haloferax mucosum		471		COG0456	General function prediction only	CytoPlasmic
ORF_1117	93972-Chr01	1046996	1048189	-3	-	398	halo.00537	arCOG00496	G	Pgk	3-phosphoglycerate kinase	phosphoglycerate kinase	Natronorubrum bangense	Entner-Doudoroff Pathway, Glycolysis and Gluconeogenesis, Glycolysis and Gluconeogenesis, including Archaeal enzymes	1194	K00927	COG0126	Carbohydrate transport and metabolism	CytoPlasmic
ORF_1118	93972-Chr01	1048186	1048338	1	-	51	halo.17156		S	-	Uncharacterized protein	hypothetical protein			153				CytoPlasmic
ORF_1119	93972-Chr01	1048339	1049445	-3	+	369	halo.02142	arCOG01269	E	LivH	Branched-chain amino acid ABC-type transport system, permease component	putative branched-chain amino acids ABC transporter permease	Halococcus morrhuae	ABC transporter branched-chain amino acid (TC 3.A.1.4.1)	1107	K01997	COG0559	Amino acid transport and metabolism	Transmembrane
ORF_1120	93972-Chr01	1049442	1050737	-7	+	432	halo.02193	arCOG01273	E	LivM	ABC-type branched-chain amino acid transport system, permease component	branched-chain amino acid ABC transporter permease	Halogranum salarium	ABC transporter branched-chain amino acid (TC 3.A.1.4.1)	1296	K01998	COG4177	Amino acid transport and metabolism	Transmembrane
ORF_1121	93972-Chr01	1050730	1051527	-3	+	266	halo.02239	arCOG00925	E	LivG	ABC-type branched-chain amino acid transport system, ATPase component	ABC transporter	Halorubrum tebenquichense	ABC transporter branched-chain amino acid (TC 3.A.1.4.1)	798	K01995	COG0411	Amino acid transport and metabolism	CytoPlasmic
ORF_1122	93972-Chr01	1051524	1052270	5	+	249	halo.01875	arCOG00924	E	LivF	ABC-type branched-chain amino acid transport system, ATPase component	ABC transporter	Haloarcula vallismortis	ABC transporter branched-chain amino acid (TC 3.A.1.4.1)	747	K01996	COG0410	Amino acid transport and metabolism	CytoPlasmic
ORF_1123	93972-Chr01	1052275	1053624	88	-	450	halo.02295	arCOG01021	E	LivK	ABC-type branched-chain amino acid transport system, periplasmic component	branched-chain/neutral amino acids amide ABC transporter periplasmic substrate-binding protein 1	Haloarcula vallismortis	ABC transporter branched-chain amino acid (TC 3.A.1.4.1)	1350		COG0683	Amino acid transport and metabolism	CytoPlasmic
ORF_1124	93972-Chr01	1053712	1054242	49	-	177	halo.01862	arCOG00606	R	-	CBS domain	inosine-5'-monophosphate dehydrogenase related protein V	Haladaptatus paucihalophilus		531		COG0517	General function prediction only	CytoPlasmic
ORF_1125	93972-Chr01	1054291	1054623	51	-	111	halo.02617	arCOG03828	K	-	Predicted trancriptional regulator, ArsR family	hypothetical protein			333				CytoPlasmic
ORF_1126	93972-Chr01	1054674	1054973	58	-	100	halo.00656	arCOG04550	S	-	Uncharacterized protein	conserved hypothetical protein	Halogeometricum borinquense DSM 11551		300				CytoPlasmic
ORF_1127	93972-Chr01	1055031	1055534	464	-	168	halo.01406	arCOG02864	R	YozB	Predicted membrane metallochaperone YozB (3H, Sco1 fusion), DUF420 family	conserved hypothetical protein	Halogranum salarium		504	K08976	COG2322	Function unknown	Transmembrane
ORF_1128	93972-Chr01	1055998	1056636	270	-	213	halo.02101	arCOG00028	F	-	Orotate phosphoribosyltransferase homolog	orotate phosphoribosyltransferase	Haladaptatus paucihalophilus	De Novo Pyrimidine Synthesis	639	K00762	COG0856	Nucleotide transport and metabolism	CytoPlasmic
ORF_1129	93972-Chr01	1056906	1058003	-3	+	366	halo.00160	arCOG01622	R	MviM	Predicted dehydrogenase	oxidoreductase	Halalkalicoccus jeotgali B3		1098		COG0673	General function prediction only	CytoPlasmic
ORF_1130	93972-Chr01	1058000	1058959	125	-	320	halo.02145	arCOG00014	G	RbsK	Sugar kinase, ribokinase family	PfkB domain-containing protein	Natrialba chahannaoensis		960	K00847	COG0524	Carbohydrate transport and metabolism	CytoPlasmic
ORF_1131	93972-Chr01	1059084	1059611	4	+	176	halo.01255	arCOG01863	J	MBF1	Ribosome-binding protein aMBF1, translation factor, contains Zn-ribbon and HTH domains	DNA binding domain-containing protein	Haloarcula argentinensis		528		COG1813	Transcription	CytoPlasmic
ORF_1132	93972-Chr01	1059615	1060907	106	-	431	halo.00197	arCOG04246	J	RtcB	RNA 3'-P ligase, RtcB family protein	RNA-2',3'-PO4:RNA-5'-OH ligase	Halococcus morrhuae	Inteins, RNA 3'-terminal phosphate cyclase	1293	K14415	COG1690	Function unknown	CytoPlasmic
ORF_1133	93972-Chr01	1061013	1062179	-3	+	389	halo.01238	arCOG01278	I	PaaJ	Acetyl-CoA acetyltransferase	acetyl-CoA C-acyltransferase 8	Halococcus hamelinensis	Biotin biosynthesis, Biotin synthesis cluster, CBSS-246196.1.peg.364, Fatty acid metabolism cluster, Polyhydroxybutyrate metabolism	1167	K00626	COG0183	Lipid metabolism	CytoPlasmic
ORF_1134	93972-Chr01	1062176	1062550	1	+	125	halo.01898	arCOG01285	R	-	OB-fold domain and Zn-ribbon containing protein, possible acyl-CoA-binding protein	conserved hypothetical protein	Halococcus morrhuae		375	K07068	COG1545	General function prediction only	CytoPlasmic
ORF_1135	93972-Chr01	1062551	1063501	48	-	317	halo.01176	arCOG04607	E	-	Peptidase MA (zincin) superfamily, DUF2342 family	Collagen alpha 1(I) chain precursor	Halosimplex carlsbadense	Nucleolar protein complex	951		COG5282	Function unknown	CytoPlasmic
ORF_1136	93972-Chr01	1063549	1063926	155	-	126	halo.06577	arCOG09048	S	-	Uncharacterized protein	hypothetical protein			378				Transmembrane
ORF_1137	93972-Chr01	1064081	1065151	95	+	357	halo.00138	arCOG01518	E	FrvX	Peptidase M42 family protein	peptidase M42 family protein	Halorhabdus utahensis DSM 12940	Mannose Metabolism	1071	K01179	COG1363	Carbohydrate transport and metabolism	CytoPlasmic
ORF_1138	93972-Chr01	1065246	1065431	-3	+	62	halo.01170	arCOG00998	K	LSM1	Small nuclear ribonucleoprotein (snRNP) homolog	Sm ribonucleoprotein-like protein	Halosimplex carlsbadense		186	K04796	COG1958	Transcription	CytoPlasmic
ORF_1139	93972-Chr01	1065428	1065601	77	+	58	halo.01042	arCOG04126	J	RPL37A	Ribosomal protein L37E	50S ribosomal protein L37	Halogranum salarium		174	K02922	COG2126	Translation, ribosomal structure and biogenesis	CytoPlasmic
ORF_1140	93972-Chr01	1065678	1067108	41	+	477	halo.00938	arCOG00093	F	PurF	Glutamine phosphoribosylpyrophosphate amidotransferase	amidophosphoribosyltransferase	Halomicrobium katesii	De Novo Purine Biosynthesis	1431	K00764	COG0034	Nucleotide transport and metabolism	CytoPlasmic
ORF_1141	93972-Chr01	1067149	1067631	95	+	161	halo.04328	arCOG04797	S	-	Uncharacterized membrane protein	conserved hypothetical protein	Methanococcoides burtonii DSM 6242		483				Transmembrane
ORF_1142	93972-Chr01	1067726	1068214	-3	+	163	halo.02456	arCOG09021	F	-	NUDIX family hydrolase	conserved hypothetical protein	Halococcus salifodinae		489				CytoPlasmic
ORF_1143	93972-Chr01	1068211	1069260	53	-	350	halo.01855	arCOG00982	C	GldA	Glycerol dehydrogenase or related enzyme	NAD(P)-dependent glycerol-1-phosphate dehydrogenase	Haloarcula argentinensis	Archaeal lipids, Respiratory dehydrogenases 1	1050	K00096	COG0371	Energy production and conversion	CytoPlasmic
ORF_1144	93972-Chr01	1069313	1071418	50	-	702	halo.01147	arCOG01695	JO	RqcH	Ribosome quality control (RQC) protein RqcH, Rqc2/NEMF/Tae2 family, contains fibronectin-(FbpA) and RNA- (NFACT) binding domains	fibronectin-binding protein	Halomicrobium katesii		2106		COG1293	Transcription	CytoPlasmic
ORF_1145	93972-Chr01	1071468	1072181	71	-	238	halo.01860	arCOG00504	R	-	Metal-dependent hydrolase of the beta-lactamase superfamily II	beta-lactamase	Halosimplex carlsbadense		714		COG0491	General function prediction only	CytoPlasmic
ORF_1146	93972-Chr01	1072252	1073895	97	-	548	halo.00998	arCOG01361	K	ELP3	Histone acetyltransferase	histone acetyltransferase, ELP3 family	Halomicrobium katesii		1644	K07739	COG1243	Transcription / Chromatin structure and dynamics	CytoPlasmic
ORF_1147	93972-Chr01	1073992	1074594	357	+	201	halo.00034	arCOG06378	S	-	Uncharacterized protein	conserved hypothetical protein	Halogranum salarium		603				LipoProtein
ORF_1148	93972-Chr01	1074951	1077083	108	-	711	halo.00901	arCOG00429	L	HAN	Archaea-specific RecJ-like exonuclease, involved in stalled replication fork repair	nucleic acid binding OB-fold tRNA/helicase-type	Natrinema pallidum		2133		COG1107	DNA replication, recombination, and repair	CytoPlasmic
ORF_1149	93972-Chr01	1077191	1077805	194	-	205	halo.02113	arCOG03630	R	Yip1	GTPase-interacting Yip1 domain	conserved Yip domain membrane protein	Halorhabdus tiamatea SARL4B		615		COG2881	Function unknown	Transmembrane
ORF_1150	93972-Chr01	1077999	1078553	145	-	185	halo.06493	arCOG01490	H	FolA	Dihydrofolate reductase	deaminase-reductase domain-containing protein	Halococcus hamelinensis	Folate Biosynthesis, Folate Biosynthesis, archaeal	555		COG0262	Coenzyme metabolism	CytoPlasmic
ORF_1151	93972-Chr01	1078698	1079276	64	-	193	halo.00071	arCOG04624	R	-	Multimeric flavodoxin WrbA	NADPH-dependent FMN reductase	Haloarcula vallismortis		579		COG0431	General function prediction only	CytoPlasmic
ORF_1152	93972-Chr01	1079340	1080290	42	-	317	halo.00565	arCOG00462	L	MutY	A/G-specific DNA glycosylase	HhH-GPD family protein	Halovivax asiaticus	DNA repair, bacterial	951	K03575	COG1194	DNA replication, recombination, and repair	CytoPlasmic
ORF_1153	93972-Chr01	1080332	1080994	50	+	221	halo.02435	arCOG01128	K	TenA	Transcriptional activator TenA	transcriptional activator, TenA family protein	Haloterrigena limicola		663	K03707	COG0819	Transcription	CytoPlasmic
ORF_1154	93972-Chr01	1081044	1081364	55	+	107	halo.01529	arCOG06248	S	-	Uncharacterized protein	conserved hypothetical protein	Natronobacterium gregoryi SP2		321				CytoPlasmic
ORF_1155	93972-Chr01	1081419	1081649	4	+	77	halo.11659	arCOG03432	S	-	Uncharacterized membrane protein	hypothetical protein			231				Transmembrane
ORF_1156	93972-Chr01	1081653	1082957	102	-	435	halo.00275	arCOG00915	E	GabT	4-aminobutyrate aminotransferase or related aminotransferase	aminotransferase class-III	Halosimplex carlsbadense	Arginine Biosynthesis -- gjo, Arginine Biosynthesis extended	1305	K00823	COG0160	Amino acid transport and metabolism	CytoPlasmic
ORF_1157	93972-Chr01	1083059	1084312	80	-	418	halo.00300	arCOG04203	P	MgtC	Mg2+ transport system protein	magnesium transporter accessory protein	Halosimplex carlsbadense		1254		COG3174	Function unknown	Transmembrane
ORF_1158	93972-Chr01	1084392	1085519	6	+	376	halo.00083	arCOG02642	R	PerM	Predicted PurR-regulated permease PerM	Htr-like protein	Haladaptatus paucihalophilus		1128		COG0628	General function prediction only	Transmembrane
ORF_1159	93972-Chr01	1085525	1086679	101	-	385	halo.02068	arCOG01707	I	CaiA	Acyl-CoA dehydrogenase	acyl-CoA dehydrogenase	Haladaptatus paucihalophilus		1155	K00257	COG1960	Lipid metabolism	CytoPlasmic
ORF_1160	93972-Chr01	1086780	1088765	56	+	662	halo.01259	arCOG00249	I	FadB	3-hydroxyacyl-CoA dehydrogenase, some fused to Enoyl-CoA hydratase	3-hydroxyacyl-CoA dehydrogenase	Halococcus thailandensis	Acetyl-CoA fermentation to Butyrate, Butyrate metabolism cluster, Fatty acid metabolism cluster, Polyhydroxybutyrate metabolism	1986	K15016	COG1250	Lipid metabolism	CytoPlasmic
ORF_1161	93972-Chr01	1088821	1089252	292	+	144	halo.02404	arCOG01848	R	WbbJ	Acetyltransferase (isoleucine patch superfamily)	Acetyltransferase (isoleucine patch superfamily)	Haloarcula japonica		432		COG0110	General function prediction only	CytoPlasmic
ORF_1162	93972-Chr01	1089544	1089723	779	-	60	halo.07349		S	-	Uncharacterized protein	hypothetical protein			180				CytoPlasmic
ORF_1163	93972-Chr01	1090502	1092328	95	+	609	halo.01991	arCOG00121	E	AsnB	Asparagine synthase (glutamine-hydrolyzing)	asparagine synthase	Crinalium epipsammum PCC 9333	Glutamate and Aspartate uptake in Bacteria, Glutamine, Glutamate, Aspartate and Asparagine Biosynthesis	1827	K01953	COG0367	Amino acid transport and metabolism	CytoPlasmic
ORF_1164	93972-Chr01	1092423	1094201	166	+	593	halo.02565	arCOG01646	E	DAP2	Dipeptidyl aminopeptidase/acylaminoacyl-peptidase	peptidase S9 prolyl oligopeptidase active site domain-containing protein	Natronorubrum tibetense		1779		COG1506	Amino acid transport and metabolism	CytoPlasmic
ORF_1165	93972-Chr01	1094367	1094561	398	-	65	halo.00055	arCOG02749	K	-	Transcriptional regulator, TrmB family	hypothetical protein			195				CytoPlasmic
ORF_1166	93972-Chr01	1094959	1095078	259	-	40	halo.13937		S	-	Uncharacterized protein	hypothetical protein			120				CytoPlasmic
ORF_1167	93972-Chr01	1095337	1095918	1905	-	194	halo.00057	arCOG01648	HR	MenH	2-succinyl-6-hydroxy-2,4-cyclohexadiene-1-carboxylate synthase MenH and related esterases, alpha/beta hydrolase fold	putative esterase	Haloarcula hispanica ATCC 33960	Salicylate and gentisate catabolism, Salicylate ester degradation	582				CytoPlasmic
ORF_1168	93972-Chr01	1097823	1098422	434	+	200	halo.10869	arCOG05050	K	-	Transcriptional regulator, HTH domain fused to CxxC..CxH Zn binding domain	hypothetical protein			600				CytoPlasmic
ORF_1169	93972-Chr01	1098856	1099683	514	+	276	halo.01640	arCOG09239	S	-	Coiled-coil domain fused to HTH transcriptional regulator domain	conserved hypothetical protein	Halosarcina pallida		828				CytoPlasmic
ORF_1170	93972-Chr01	1100197	1103022	70	-	942	halo.01208	arCOG00557	R	Lhr	Lhr-like helicase with C-terminal Zn finger domain	DEAD/DEAH box helicase	Halococcus salifodinae		2826	K03724	COG1201	General function prediction only	CytoPlasmic
ORF_1171	93972-Chr01	1103092	1103766	218	-	225	halo.00746	arCOG04303	H	FolK	6-hydroxymethyl-7,8-dihydropterin pyrophosphokinase MptE (tetrahydrofolate and tetrahydromethanopterin biosynthesis)	conserved hypothetical protein	Halococcus thailandensis		675	K07142	COG1634	General function prediction only	CytoPlasmic
ORF_1172	93972-Chr01	1103984	1104634	38	+	217	halo.00099	arCOG03058	I	PgpB	Membrane-associated phospholipid phosphatase	phosphoesterase PA-phosphatase related protein	Halobacterium sp. DL1		651				Transmembrane
ORF_1173	93972-Chr01	1104672	1105226	-3	+	185	halo.00603	arCOG02702	Q	-	SAM-dependent methyltransferase	S-adenosylmethionine-dependent methyltransferase	Halogranum salarium	Menaquinone and Phylloquinone Biosynthesis, Menaquinone and Phylloquinone Biosynthesis -- gjo	555		COG2226	Coenzyme metabolism	CytoPlasmic
ORF_1174	93972-Chr01	1105223	1105678	36	-	152	halo.01688	arCOG04577	S	-	Uncharacterized protein	conserved hypothetical protein	Halosimplex carlsbadense		456				CytoPlasmic
ORF_1175	93972-Chr01	1105714	1106343	-7	-	210	halo.00991	arCOG00078	J	NOP1	Fibrillarin-like rRNA methylase	rRNA 2'-o-methyltransferase fibrillarin	Halogeometricum borinquense DSM 11551	Ribosome biogenesis archaeal, rRNA modification Archaea	630	K04795	COG1889	Translation, ribosomal structure and biogenesis	CytoPlasmic
ORF_1176	93972-Chr01	1106336	1107208	131	-	291	halo.00658	arCOG01923	J	SIK1	Box C/D ribonucleoprotein Nop56/Prp31/SIK1 subunit	Pre-mRNA processing ribonucleoprotein, binding domain protein	Halorhabdus utahensis DSM 12940	Ribosome biogenesis archaeal, rRNA modification Archaea	873	K14564	COG1498	Translation, ribosomal structure and biogenesis	CytoPlasmic
ORF_1177	93972-Chr01	1107339	1108337	31	+	333	halo.01031	arCOG04236	O	SufC	Cysteine desulfurase activator ATPase	ABC-type transport system ATP-binding protein	Natronomonas pharaonis DSM 2160	Iron-sulfur cluster assembly, tRNA modification Bacteria	999	K09013	COG0396	Posttranslational modification, protein turnover, chaperones	CytoPlasmic
ORF_1178	93972-Chr01	1108368	1109798	55	+	477	halo.00284	arCOG01715	O	SufB	Cysteine desulfurase activator SufB	Fe-S cluster assembly protein ABC transporter permease	Natronomonas pharaonis DSM 2160	Iron-sulfur cluster assembly, tRNA modification Bacteria	1431	K09014	COG0719	Posttranslational modification, protein turnover, chaperones	CytoPlasmic
ORF_1179	93972-Chr01	1109853	1111037	109	+	395	halo.00960	arCOG01715	O	SufB	Cysteine desulfurase activator SufB	SufB domain protein	Natronomonas moolapensis 8.8.11	Iron-sulfur cluster assembly, tRNA modification Bacteria	1185	K09015	COG0719	Posttranslational modification, protein turnover, chaperones	CytoPlasmic
ORF_1180	93972-Chr01	1111146	1111634	-3	+	163	halo.00799	arCOG06430	R	-	Ferritin superfamily protein	rubrerythrin	Halogeometricum borinquense DSM 11551		489				CytoPlasmic
ORF_1181	93972-Chr01	1111631	1112080	260	+	150	halo.00701	arCOG02100	K	TroR	Mn-dependent transcriptional regulator (DtxR family)	iron dependent repressor	Salinarchaeum sp. Harcht-Bsk1		450		COG1321	Transcription	CytoPlasmic
ORF_1182	93972-Chr01	1112340	1113245	42	+	302	halo.02167	arCOG04746	S	-	Uncharacterized membrane protein	conserved hypothetical protein	Halogranum salarium		906				Transmembrane
ORF_1183	93972-Chr01	1113287	1113814	46	+	176	halo.01112	arCOG04546	R	-	Acetyltransferase (GNAT) family	conserved hypothetical protein	Halococcus thailandensis		528				CytoPlasmic
ORF_1184	93972-Chr01	1113860	1114834	52	+	325	halo.00700	arCOG04050	L	FEN1	5'-3' exonuclease	endonuclease	Halobacterium sp. DL1	DNA Repair Base Excision, DNA replication, archaeal	975	K04799	COG0258	DNA replication, recombination, and repair	CytoPlasmic
ORF_1185	93972-Chr01	1114886	1116400	329	-	505	halo.00240	arCOG02209	M	AglR	MATE family membrane protein, Rfbx family, flippase	transport protein 56 ( polysaccharide biosynthesis transport protein)	Halococcus thailandensis		1515		COG2244	General function prediction only	Transmembrane
ORF_1186	93972-Chr01	1116729	1117676	14	+	316	halo.01521	arCOG04525	P	-	Arylsulfatase A or related enzyme	conserved hypothetical protein	Haladaptatus paucihalophilus		948				CytoPlasmic
ORF_1187	93972-Chr01	1117690	1118796	1	-	369	halo.00004	arCOG01415	M	RfaG	Glycosyltransferase	glycosyltransferase	Halococcus hamelinensis		1107	K00743	COG0438	Cell envelope biogenesis, outer membrane	CytoPlasmic
ORF_1188	93972-Chr01	1118797	1119792	59	+	332	halo.02350	arCOG04525	P	-	Arylsulfatase A or related enzyme	conserved hypothetical protein	Halorubrum saccharovorum		996				CytoPlasmic
ORF_1189	93972-Chr01	1119851	1120825	26	+	325	halo.02350	arCOG04525	P	-	Arylsulfatase A or related enzyme	conserved hypothetical protein	Halococcus salifodinae		975				CytoPlasmic
ORF_1190	93972-Chr01	1120851	1121777	106	-	309	halo.01417	arCOG01385	M	-	Glycosyl transferase family 2	glycosyl transferase	Halococcus hamelinensis		927		COG0463	Cell envelope biogenesis, outer membrane	CytoPlasmic
ORF_1191	93972-Chr01	1121883	1123154	30	+	424	halo.04022	arCOG08190	M	RfaL	O-antigen ligase related enzyme	conserved hypothetical protein	Halogranum salarium		1272				Transmembrane
ORF_1192	93972-Chr01	1123184	1124098	197	-	305	halo.02350	arCOG04525	P	-	Arylsulfatase A or related enzyme	conserved hypothetical protein	Halococcus salifodinae		915				CytoPlasmic
ORF_1193	93972-Chr01	1124295	1125428	517	+	378	halo.02812	arCOG07778	S	-	Uncharacterized protein	conserved hypothetical protein	Halorubrum saccharovorum		1134				Transmembrane
ORF_1194	93972-Chr01	1125945	1127381	100	+	479	halo.03190	arCOG02785	P	-	Arylsulfatase A or related enzyme	sulfatase	Halococcus salifodinae	Choline and Betaine Uptake and Betaine Biosynthesis	1437		COG3119	Inorganic ion transport and metabolism	CytoPlasmic
ORF_1195	93972-Chr01	1127481	1128608	74	+	376	halo.00004	arCOG01415	M	RfaG	Glycosyltransferase	glycosyl transferase family protein	Carboxydothermus hydrogenoformans Z-2901		1128		COG0438	Cell envelope biogenesis, outer membrane	CytoPlasmic
ORF_1196	93972-Chr01	1128682	1129104	-3	+	141	halo.01012	arCOG01710	I	Sbm	Methylmalonyl-CoA mutase, C-terminal domain/subunit (cobalamin-binding)	cobalamin B12-binding domain-containing protein	Halomicrobium mukohataei DSM 12286		423	K01849	COG2185	Lipid metabolism	CytoPlasmic
ORF_1197	93972-Chr01	1129101	1130123	68	+	341	halo.01285	arCOG01226	O	ArgK	GTPase of the G3E family (NOT a periplasmic protein kinase)	transport ATPase, component for LAO/AO transport systems	Halosimplex carlsbadense		1023	K07588	COG1703	Amino acid transport and metabolism	CytoPlasmic
ORF_1198	93972-Chr01	1130191	1131129	163	+	313	halo.00721	arCOG01653	HR	MenH	2-succinyl-6-hydroxy-2,4-cyclohexadiene-1-carboxylate synthase MenH and related esterases, alpha/beta hydrolase fold	alpha/beta hydrolase	Halomicrobium katesii		939		COG0596	General function prediction only	CytoPlasmic
ORF_1199	93972-Chr01	1131292	1132143	0	-	284	halo.01426	arCOG01568	M	MscS	Small-conductance mechanosensitive channel	mechanosensitive ion channel protein	Haladaptatus paucihalophilus		852		COG3264	Cell envelope biogenesis, outer membrane	Transmembrane
ORF_1200	93972-Chr01	1132143	1132385	72	-	81	halo.01035	arCOG01346	J	-	RNA-binding protein containing KH domain, possibly ribosomal protein	conserved hypothetical protein	Halomicrobium katesii		243	K07574	COG1534	Translation, ribosomal structure and biogenesis	CytoPlasmic
ORF_1201	93972-Chr01	1132457	1132732	72	-	92	halo.00737	arCOG04345	J	RPR2	RNase P subunit RPR2	RNAse P, Rpr2/Rpp21 subunit	Halalkalicoccus jeotgali B3	Ribonuclease P archaeal and eukaryal	276	K03540	COG2023	Translation, ribosomal structure and biogenesis	CytoPlasmic
ORF_1202	93972-Chr01	1132804	1133775	73	-	324	halo.00365	arCOG04586	E	CysH	3'-phosphoadenosine 5'-phosphosulfate sulfotransferase (PAPS reductase)/FAD synthetase or related enzyme	phospho-adenylyl-sulfate reductase	Halococcus hamelinensis	Cysteine Biosynthesis	972	K00390	COG0175	Amino acid transport and metabolism / Coenzyme metabolism	CytoPlasmic
ORF_1203	93972-Chr01	1133848	1134450	200	-	201	halo.02073	arCOG04587	S	-	Uncharacterized protein	conserved hypothetical protein	Natronomonas pharaonis DSM 2160		603				CytoPlasmic
ORF_1204	93972-Chr01	1134650	1135000	66	-	117	halo.01454	arCOG04648	O	-	Glutaredoxin-related protein	glutaredoxin	Natronorubrum sulfidifaciens	Glutaredoxins	351	K07390	COG0278	Posttranslational modification, protein turnover, chaperones	CytoPlasmic
ORF_1205	93972-Chr01	1135066	1136112	99	+	349	halo.01534	arCOG01296	O	TrxB	Thioredoxin reductase	thioredoxin reductase	Natronomonas pharaonis DSM 2160	Thioredoxin-disulfide reductase, pyrimidine conversions	1047	K00384	COG0492	Posttranslational modification, protein turnover, chaperones	CytoPlasmic
ORF_1206	93972-Chr01	1136211	1136810	220	+	200	halo.00153	arCOG04147	P	SodA	Superoxide dismutase	manganese/iron superoxide dismutase	Halopiger xanaduensis SH-6	Oxidative stress, Protection from Reactive Oxygen Species	600	K04564	COG0605	Inorganic ion transport and metabolism	CytoPlasmic
ORF_1207	93972-Chr01	1137030	1137335	-10	+	102	halo.02515	arCOG03295	S	-	Membrane protein containing Zn-ribbon domain	conserved hypothetical protein	Haladaptatus paucihalophilus		306				CytoPlasmic
ORF_1208	93972-Chr01	1137325	1138989	59	-	555	halo.04847	arCOG00856	I	CaiC	Acyl-CoA synthetase (AMP-forming)/AMP-acid ligase II	AMP-dependent synthetase and ligase	Halococcus morrhuae	Biotin biosynthesis, Biotin synthesis cluster, Fatty acid metabolism cluster	1665		COG0318	Lipid metabolism / Secondary metabolites biosynthesis, transport, and catabolism	CytoPlasmic
ORF_1209	93972-Chr01	1139048	1139380	95	-	111	halo.00709	arCOG02842	C	Fdx	Ferredoxin	(2Fe-2S)-binding protein	Haladaptatus paucihalophilus	Soluble cytochromes and functionally related electron carriers	333		COG0633	Energy production and conversion	CytoPlasmic
ORF_1210	93972-Chr01	1139475	1139846	49	+	124	halo.02375	arCOG03912	S	-	Uncharacterized membrane protein	conserved hypothetical protein	Halococcus saccharolyticus		372		COG3462	Function unknown	Transmembrane
ORF_1211	93972-Chr01	1139895	1141259	114	+	455	halo.00142	arCOG00570	I	-	Geranylgeranyl reductase, flavoprotein	P-hydroxybenzoate hydroxylase/geranylgeranyl reductase	Haloarcula japonica	Archaeal lipids	1365		COG0644	Energy production and conversion	CytoPlasmic
ORF_1212	93972-Chr01	1141373	1142245	162	-	291	halo.01292	arCOG01235	C	CyoA	Heme/copper-type cytochrome/quinol oxidase, subunit 2	cytochrome c oxidase subunit II	Haloarcula japonica	CBSS-316057.3.peg.563, Terminal cytochrome C oxidases	873	K02275	COG1622	Energy production and conversion	Transmembrane
ORF_1213	93972-Chr01	1142407	1143744	-16	+	446	halo.01258	arCOG00479	O	CyoE	Polyprenyltransferase (cytochrome oxidase assembly factor)	protoheme IX farnesyltransferase	Halococcus salifodinae	Biogenesis of cytochrome c oxidases, CBSS-316057.3.peg.563	1338	K02301	COG0109	Posttranslational modification, protein turnover, chaperones	Transmembrane
ORF_1214	93972-Chr01	1143728	1144429	9	+	234	halo.00641	arCOG04547	S	-	Uncharacterized membrane protein	ABC transporter, ATP-binding protein homolog	Halococcus hamelinensis		702				Transmembrane
ORF_1215	93972-Chr01	1144438	1144668	47	+	77	halo.02090	arCOG06207	O	-	Rdx family selenoprotein	selT/selW/selH selenoprotein domain-containing protein	Halopiger xanaduensis SH-6		231	K07401	COG3526	Posttranslational modification, protein turnover, chaperones	CytoPlasmic
ORF_1216	93972-Chr01	1144715	1145650	-3	+	312	halo.01204	arCOG00196	V	CcmA	ABC-type multidrug transport system, ATPase component	ABC transporter ATP-binding protein	Halogranum salarium		936	K01990	COG1131	Defense mechanisms	CytoPlasmic
ORF_1217	93972-Chr01	1145647	1146396	5	+	250	halo.01235	arCOG01467	V	-	ABC-type multidrug transport system, permease component	ABC-type transport system permease	Halalkalicoccus jeotgali B3		750	K01992	COG0842	Defense mechanisms	Transmembrane
ORF_1218	93972-Chr01	1146401	1146952	317	-	184	halo.01308	arCOG02865	R	YozB	Predicted membrane metallochaperone YozB (3H, Sco1 fusion), DUF420 family	conserved hypothetical protein	Halococcus morrhuae		552	K08976	COG2322	Function unknown	Transmembrane
ORF_1219	93972-Chr01	1147269	1147961	22	+	231	halo.02880	arCOG03825	S	-	Uncharacterized protein	conserved hypothetical protein	Halobacterium sp. DL1		693				CytoPlasmic
ORF_1220	93972-Chr01	1147983	1148846	-3	+	288	halo.00408	arCOG06322	E	PutA	Proline dehydrogenase	proline dehydrogenase	Halococcus salifodinae	Proline, 4-hydroxyproline uptake and utilization, Respiratory dehydrogenases 1	864	K00318	COG0506	Amino acid transport and metabolism	CytoPlasmic
ORF_1221	93972-Chr01	1148843	1150276	-3	-	478	halo.00326	arCOG01731	V	NorM	Na+-driven multidrug efflux pump	MATE efflux family protein	Halococcus salifodinae	Multidrug Resistance Efflux Pumps, Riboflavin, FMN and FAD metabolism in plants	1434		COG0534	Defense mechanisms	Transmembrane
ORF_1222	93972-Chr01	1150273	1150854	213	-	194	halo.01717	arCOG02646	K	AcrR	Transcriptional regulator, TetR/AcrR family	DNA binding protein putative transcriptional regulator	Haloarcula amylolytica		582		COG1309	Transcription	CytoPlasmic
ORF_1223	93972-Chr01	1151067	1151471	160	+	135	halo.02434	arCOG02998	S	-	Cupin domain containing protein	cupin	Halococcus saccharolyticus		405		COG1917	Function unknown	CytoPlasmic
ORF_1224	93972-Chr01	1151631	1152215	47	-	195	halo.01027	arCOG03366	S	-	Uncharacterized membrane protein	conserved hypothetical protein	Natronomonas pharaonis DSM 2160		585				Transmembrane
ORF_1225	93972-Chr01	1152262	1152456	39	-	65	halo.00693	arCOG04124	J	-	Trm112 RNA methyltransferase activating protein	conserved hypothetical protein	Natrialba taiwanensis		195		COG2835	Function unknown	CytoPlasmic
ORF_1226	93972-Chr01	1152495	1153853	336	-	453	halo.00546	arCOG04387	F	PurA	Adenylosuccinate synthase	adenylosuccinate synthase	Natronomonas moolapensis 8.8.11	Purine conversions	1359	K01939	COG0104	Nucleotide transport and metabolism	CytoPlasmic
ORF_1227	93972-Chr01	1154189	1154431	2	+	81	halo.00204	arCOG01345	K	-	Predicted transcriptional regulator	conserved hypothetical protein	Natronococcus amylolyticus		243		COG3388	Function unknown	CytoPlasmic
ORF_1228	93972-Chr01	1154433	1155941	53	-	503	halo.01270	arCOG03730	S	-	Uncharacterized protein	conserved hypothetical protein	Halobiforma lacisalsi		1509				CytoPlasmic
ORF_1229	93972-Chr01	1155994	1156422	122	-	143	halo.06664		S	-	Uncharacterized protein	hypothetical protein			429				CytoPlasmic
ORF_1230	93972-Chr01	1156544	1157314	87	-	257	halo.01938	arCOG04594	C	QcrB	Cytochrome b subunit of the bc complex	cytochrome b(C-terminal)/b6	Halosimplex carlsbadense		771		COG1290	Energy production and conversion	Transmembrane
ORF_1231	93972-Chr01	1157401	1158207	3	-	269	halo.02043	arCOG01721	C	QcrB	Cytochrome b subunit of the bc complex	cytochrome b subunit of the bc complex	Halogeometricum borinquense DSM 11551		807	K00412	COG1290	Energy production and conversion	Transmembrane
ORF_1232	93972-Chr01	1158210	1159103	5	-	298	halo.01628	arCOG04595	C	QcrA	Rieske Fe-S protein	cytochrome bc1 complex Rieske iron-sulfur protein	Halococcus salifodinae		894				Transmembrane
ORF_1233	93972-Chr01	1159108	1159494	0	-	129	halo.02100	arCOG04596	S	-	Uncharacterized membrane protein	conserved hypothetical protein	Halococcus salifodinae		387				Transmembrane
ORF_1234	93972-Chr01	1159494	1160183	21	-	230	halo.02047	arCOG02921	C	PetE	Plastocyanin/azurin/halocyanin family protein	halocyanin precursor-like protein	Halorhabdus tiamatea SARL4B	Copper transport and blue copper proteins	690		COG3794	Energy production and conversion	ExtraCellular
ORF_1235	93972-Chr01	1160204	1160971	228	-	256	halo.02047	arCOG04597	S	-	Uncharacterized membrane protein	conserved hypothetical protein	Haloferax larsenii		768				Transmembrane
ORF_1236	93972-Chr01	1161199	1163166	21	+	656	halo.06177	arCOG11112	E	-	Zincin class protease	putative secreted protease	Halogranum salarium		1968	K09607	COG4412	Function unknown	CytoPlasmic
ORF_1237	93972-Chr01	1163187	1163927	84	-	247	halo.00340	arCOG02767	E	-	Metal-dependent membrane protease, CAAX family	conserved hypothetical protein	Halarchaeum acidiphilum		741	K07052			Transmembrane
ORF_1238	93972-Chr01	1164011	1165303	84	-	431	halo.01876	arCOG00052	G	Pgi	Glucose-6-phosphate isomerase	glucose-6-phosphate isomerase	Natronomonas pharaonis DSM 2160	Glycolysis and Gluconeogenesis, Glycolysis and Gluconeogenesis, including Archaeal enzymes	1293	K01810	COG0166	Carbohydrate transport and metabolism	CytoPlasmic
ORF_1239	93972-Chr01	1165387	1165932	26	+	182	halo.02097	arCOG06360	S	-	Uncharacterized membrane protein	conserved hypothetical protein	Halococcus morrhuae		546				Transmembrane
ORF_1240	93972-Chr01	1165958	1166428	-31	+	157	halo.01927	arCOG04760	S	-	Uncharacterized protein	conserved hypothetical protein	Haladaptatus paucihalophilus		471				CytoPlasmic
ORF_1241	93972-Chr01	1166397	1167374	-3	+	326	halo.00785	arCOG03054	U	SecF	Preprotein translocase subunit SecF	preprotein translocase subunit SecF	Halococcus saccharolyticus		978	K03074	COG0341	Intracellular trafficking and secretion	Transmembrane
ORF_1242	93972-Chr01	1167371	1168960	-3	+	530	halo.01084	arCOG03055	U	SecD	Preprotein translocase subunit SecD	preprotein translocase subunit SecD	Halosimplex carlsbadense		1590	K03072	COG0342	Intracellular trafficking and secretion	Transmembrane
ORF_1243	93972-Chr01	1168957	1169610	6	-	218	halo.00894	arCOG04121	L	RnhB	Ribonuclease HII	ribonuclease HII	Haladaptatus paucihalophilus	DNA replication, archaeal, Ribonuclease H, Ribonucleases in Bacillus	654	K03470	COG0164	DNA replication, recombination, and repair	CytoPlasmic
ORF_1244	93972-Chr01	1169616	1170896	67	-	427	halo.01087	arCOG01015	J	Pus10	tRNA U54 and U55 pseudouridine synthase Pus10	pseudouridylate synthase	Halosimplex carlsbadense		1281	K07583	COG1258	Translation, ribosomal structure and biogenesis	CytoPlasmic
ORF_1245	93972-Chr01	1170963	1171085	184	-	41	halo.07909	arCOG15253	S	-	Uncharacterized protein	hypothetical protein			123				CytoPlasmic
ORF_1246	93972-Chr01	1171269	1171940	16	+	224	halo.01987	arCOG01957	P	TrkA	TrkA, K+ transport system, NAD-binding component	Trk potassium uptake system protein	Haloarcula hispanica ATCC 33960	Bacterial RNA-metabolizing Zn-dependent hydrolases, Hyperosmotic potassium uptake, Potassium homeostasis, Potassium homeostasis	672	K03499	COG0569	Inorganic ion transport and metabolism	CytoPlasmic
ORF_1247	93972-Chr01	1171956	1172078	-10	+	41	halo.06770	arCOG07988	S	-	Uncharacterized protein	hypothetical protein			123				CytoPlasmic
ORF_1248	93972-Chr01	1172068	1172535	237	+	156	halo.01338	arCOG06324	V	-	PIN domain	conserved hypothetical protein	Haladaptatus paucihalophilus		468				CytoPlasmic
ORF_1249	93972-Chr01	1172772	1174622	678	+	617	halo.06343	arCOG03056	I	PgpB	Membrane-associated phospholipid phosphatase	Vanadium haloperoxidase (EC 1.11.1.-)	Amycolatopsis nigrescens		1851				CytoPlasmic
ORF_1250	93972-Chr01	1175300	1176145	219	+	282	halo.08019	arCOG13437	M	CwlD	N-acetylmuramoyl-L-alanine amidase	N-acetylmuramoyl-L-alanine amidase (EC 3.5.1.28)	Halogranum salarium	Murein Hydrolases, Recycling of Peptidoglycan Amino Acids	846	K01185	COG3409	Cell envelope biogenesis, outer membrane	CytoPlasmic
ORF_1251	93972-Chr01	1176364	1177002	46	-	213	halo.01816	arCOG04184	F	RdgB	Inosine/xanthosine triphosphate pyrophosphatase, all-alpha NTP-PPase family	non-canonical purine NTP pyrophosphatase	Natronomonas moolapensis 8.8.11	Possible archaeal RNA modification cluster	639	K02428	COG0127	Nucleotide transport and metabolism	CytoPlasmic
ORF_1252	93972-Chr01	1177048	1177329	75	-	94	halo.00771	arCOG04718	S	-	Uncharacterized protein	conserved hypothetical protein	Halorubrum kocurii		282				CytoPlasmic
ORF_1253	93972-Chr01	1177404	1178972	22	-	523	halo.01065	arCOG01183	J	Kae1p/TsaD	Subunit of KEOPS complex, tRNA A37 threonylcarbamoyltransferase, contains a domain with ASKHA fold and RIO-type kinase (AP-endonuclease activity)	serine/threonine-protein kinase	Haladaptatus paucihalophilus	Bacterial RNA-metabolizing Zn-dependent hydrolases, Macromolecular synthesis operon, Possible archaeal RNA modification cluster, Possible archaeal RNA modification cluster, YgjD and YeaZ, YgjD and YeaZ	1569	K01409	COG0533	Posttranslational modification, protein turnover, chaperones	CytoPlasmic
ORF_1254	93972-Chr01	1178994	1179308	62	-	105	halo.00753	arCOG04182	J	RPS24A	Ribosomal protein S24E	30S ribosomal protein S24e	Halococcus thailandensis	Possible archaeal RNA modification cluster, Ribosome SSU eukaryotic and archaeal	315	K02974	COG2004	Translation, ribosomal structure and biogenesis	CytoPlasmic
ORF_1255	93972-Chr01	1179370	1179942	66	-	191	halo.01435	arCOG00314	O	TrxA	Thiol-disulfide isomerase or thioredoxin	thiol-disulfide isomerase/thioredoxin	Halococcus hamelinensis		573				CytoPlasmic
ORF_1256	93972-Chr01	1180008	1180190	116	-	61	halo.02726	arCOG11371	S	-	Uncharacterized protein	conserved hypothetical protein	Haloarcula amylolytica		183				CytoPlasmic
ORF_1257	93972-Chr01	1180306	1180794	-3	+	163	halo.01600	arCOG01580	K	-	DNA-binding transcriptional regulator, Lrp family	transcriptional regulator, AsnC family protein	Halosimplex carlsbadense		489		COG1522	Transcription	CytoPlasmic
ORF_1258	93972-Chr01	1180791	1181936	117	+	382	halo.01575	arCOG01130	E	-	Aspartate/tyrosine/aromatic aminotransferase	PLP-dependent aminotransferase ( aspartate aminotransferase 1)	Natronomonas pharaonis DSM 2160	Glutamine, Glutamate, Aspartate and Asparagine Biosynthesis, Threonine and Homoserine Biosynthesis	1146	K10907	COG0436	Amino acid transport and metabolism	CytoPlasmic
ORF_1259	93972-Chr01	1182053	1182178	35	+	42	halo.06739	arCOG09024	S	-	Uncharacterized protein	hypothetical protein			126				CytoPlasmic
ORF_1260	93972-Chr01	1182213	1182491	10	+	93	halo.02124	arCOG04593	S	-	Uncharacterized membrane protein	conserved hypothetical protein	Haloarcula		279				Transmembrane
ORF_1261	93972-Chr01	1182501	1182764	147	+	88	halo.02091	arCOG04592	S	-	Uncharacterized membrane protein	conserved hypothetical protein	Halosarcina pallida		264				Transmembrane
ORF_1262	93972-Chr01	1182911	1183330	43	-	140	halo.02115	arCOG04591	S	-	Uncharacterized membrane protein	conserved hypothetical protein	Haloarcula marismortui ATCC 43049		420				Transmembrane
ORF_1263	93972-Chr01	1183373	1184146	47	-	258	halo.01190	arCOG01348	H	nadF	NAD kinase	NAD(+) kinase 2 (inorganic polyphosphate/ATP-NAD kinase)	Natronomonas pharaonis DSM 2160	NAD and NADP cofactor biosynthesis global	774	K00858	COG0061	Carbohydrate transport and metabolism	CytoPlasmic
ORF_1264	93972-Chr01	1184193	1185494	162	-	434	halo.00508	arCOG02959	O	Iap	Zn-dependent amino- or carboxypeptidase, M28 family	aminopeptidase	Haloferax	Aminopeptidases (EC 3.4.11.-)	1302		COG2234	General function prediction only	CytoPlasmic
ORF_1265	93972-Chr01	1185656	1186336	35	+	227	halo.08759		S	-	Uncharacterized membrane protein	hypothetical protein			681				Transmembrane
ORF_1266	93972-Chr01	1186371	1187882	170	-	504	halo.08770	arCOG01783	Q	-	SAM-dependent methyltransferase	GAF/PAS/PAC sensor-containing adenylate/guanylate cyclase	'Nostoc azollae' 0708	cAMP signaling in bacteria	1512	K01768	COG2114	Signal transduction mechanisms	CytoPlasmic
ORF_1267	93972-Chr01	1188052	1188615	354	-	188	halo.01100	arCOG00030	F	Apt	Adenine/guanine phosphoribosyltransferase or related PRPP-binding protein	adenine phosphoribosyltransferase	Halorhabdus utahensis DSM 12940	Purine conversions, cAMP signaling in bacteria	564	K00759	COG0503	Nucleotide transport and metabolism	CytoPlasmic
ORF_1268	93972-Chr01	1188969	1189607	32	+	213	halo.01532	arCOG02868	O	DsbG	Protein-disulfide isomerase	DSBA oxidoreductase	Halococcus morrhuae		639		COG1651	Posttranslational modification, protein turnover, chaperones	CytoPlasmic
ORF_1269	93972-Chr01	1189639	1189989	14	-	117	halo.00012	arCOG02416	N	-	Major pilin/Flagellin, FlaG/FlaF family	conserved hypothetical protein	Halorhabdus tiamatea SARL4B		351				ExtraCellular
ORF_1270	93972-Chr01	1190003	1190137	350	+	45	halo.27179		S	-	Uncharacterized protein	hypothetical protein			135				CytoPlasmic
ORF_1271	93972-Chr01	1190487	1192925	-3	+	813	halo.03192	arCOG01539	C	NuoL	NADH dehydrogenase subunit L	NADH dehydrogenase (quinone)	Halococcus morrhuae	Multi-subunit cation antiporter	2439	K05565	COG1009	Energy production and conversion / Inorganic ion transport and metabolism	Transmembrane
ORF_1272	93972-Chr01	1192922	1193434	-3	+	171	halo.00315	arCOG03079	P	MnhB	Multisubunit Na+/H+ antiporter, MnhB subunit	Na+/H+ antiporter MnhB subunit-related protein	Halococcus thailandensis	Multi-subunit cation antiporter, Multi-subunit cation antiporter	513	K05566			Transmembrane
ORF_1273	93972-Chr01	1193431	1193781	-3	+	117	halo.00288	arCOG03072	P	MnhC	Multisubunit Na+/H+ antiporter, MnhC subunit	Na(+):H(+) antiporter, subunit C	Halorhabdus tiamatea SARL4B	Multi-subunit cation antiporter	351	K05567	COG1006	Inorganic ion transport and metabolism	Transmembrane
ORF_1274	93972-Chr01	1193778	1195391	-3	+	538	halo.03030	arCOG01537	C	NuoM	NADH:ubiquinone oxidoreductase subunit 4 (chain M)	formate hydrogenlyase subunit 3/multisubunit Na+/H+ antiporter subunit MnhD	Halogeometricum borinquense DSM 11551	Multi-subunit cation antiporter	1614	K05568	COG0651	Energy production and conversion / Inorganic ion transport and metabolism	Transmembrane
ORF_1275	93972-Chr01	1195388	1195966	-25	+	193	halo.03119	arCOG03099	P	MnhE	Multisubunit Na+/H+ antiporter, MnhE subunit	multiple resistance/pH regulation related protein E	Halococcus salifodinae	Multi-subunit cation antiporter	579	K05569	COG1863	Inorganic ion transport and metabolism	Transmembrane
ORF_1276	93972-Chr01	1195941	1196246	6	+	102	halo.00449	arCOG03120	P	MnhF	Multisubunit Na+/H+ antiporter, MnhF subunit	multiple resistance and pH regulation protein F	Halococcus salifodinae	Multi-subunit cation antiporter	306	K05570	COG2212	Inorganic ion transport and metabolism	Transmembrane
ORF_1277	93972-Chr01	1196252	1196617	7	+	122	halo.00298	arCOG03082	P	MnhG	Multisubunit Na+/H+ antiporter, MnhG subunit	cation:proton antiporter	Haladaptatus paucihalophilus	Multi-subunit cation antiporter	366	K05571	COG1320	Inorganic ion transport and metabolism	Transmembrane
ORF_1278	93972-Chr01	1196624	1197121	-37	+	166	halo.02175	arCOG06321	S	-	Uncharacterized membrane protein	conserved hypothetical protein	Halorubrum lacusprofundi ATCC 49239		498				Transmembrane
ORF_1279	93972-Chr01	1197084	1198292	95	-	403	halo.01115	arCOG01704	H	Dfp	Phosphopantothenoylcysteine synthetase/decarboxylase	phosphopantothenoylcysteine decarboxylase/phosphopantothenate/cysteine ligase	Haladaptatus paucihalophilus	Coenzyme A Biosynthesis, Coenzyme A Biosynthesis	1209	K13038	COG0452	Coenzyme metabolism	CytoPlasmic
ORF_1280	93972-Chr01	1198387	1198908	6	+	174	halo.00524	arCOG02899	R	-	Polyketide cyclase/dehydrase family protein involved in binding/transport of lipids	polyketide cyclase/dehydrase family protein	Haloarcula vallismortis		522				CytoPlasmic
ORF_1281	93972-Chr01	1198914	1199642	71	-	243	halo.00047	arCOG02921	C	PetE	Plastocyanin/azurin/halocyanin family protein	halocyanin-like protein	Haloarcula vallismortis	Copper transport and blue copper proteins	729		COG3794	Energy production and conversion	ExtraCellular
ORF_1282	93972-Chr01	1199713	1200774	66	-	354	halo.00138	arCOG01518	E	FrvX	Peptidase M42 family protein	peptidase	Halococcus salifodinae		1062	K01179	COG1363	Carbohydrate transport and metabolism	CytoPlasmic
ORF_1283	93972-Chr01	1200840	1201916	326	-	359	halo.03219	arCOG01726	H	IspA	Geranylgeranyl pyrophosphate synthase	Polyprenyl synthetase	Halococcus hamelinensis	Archaeal lipids, Archaeal lipids, Archaeal lipids, Isoprenoid Biosynthesis, Isoprenoid Biosynthesis, Isoprenoid Biosynthesis: Interconversions, Isoprenoinds for Quinones, Isoprenoinds for Quinones, Isoprenoinds for Quinones, Isoprenoinds for Quinones, Polyprenyl Diphosphate Biosynthesis, Polyprenyl Diphosphate Biosynthesis, Polyprenyl Diphosphate Biosynthesis	1077	K13787	COG0142	Coenzyme metabolism	CytoPlasmic
ORF_1284	93972-Chr01	1202242	1204515	-18	+	758	halo.01920	arCOG00563	M	-	Oligosaccharyl transferase, PMT/STT3 family	conserved hypothetical protein	Halococcus saccharolyticus		2274		COG5427	Function unknown	Transmembrane
ORF_1285	93972-Chr01	1204497	1206134	59	-	546	halo.03395	arCOG00563	M	-	Oligosaccharyl transferase, PMT/STT3 family	conserved hypothetical protein	Haloferax prahovense		1638		COG1807	Cell envelope biogenesis, outer membrane	Transmembrane
ORF_1286	93972-Chr01	1206193	1207554	276	-	454	halo.01976	arCOG01389	M	-	Glycosyl transferase family 2	glycosyl transferase family 2	Halobacterium sp. DL1		1362	K00694	COG1215	Cell envelope biogenesis, outer membrane	Transmembrane
ORF_1287	93972-Chr01	1207830	1208075	46	-	82	halo.01023	arCOG04784	S	-	Uncharacterized protein	conserved hypothetical protein	Halorhabdus tiamatea SARL4B		246				CytoPlasmic
ORF_1288	93972-Chr01	1208121	1208387	178	-	89	halo.00161	arCOG00394	K	ArsR	Transcriptional regulator containing HTH domain, ArsR family	conserved hypothetical protein	Haloarcula marismortui ATCC 43049		267				CytoPlasmic
ORF_1289	93972-Chr01	1208565	1209776	127	+	404	halo.00919	arCOG01306	O	RPT1	ATP-dependent 26S proteasome regulatory subunit	proteasome-activating nucleotidase	Natronomonas pharaonis DSM 2160	Proteasome archaeal	1212	K03420	COG1222	Posttranslational modification, protein turnover, chaperones	CytoPlasmic
ORF_1290	93972-Chr01	1209903	1210262	58	+	120	halo.01757	arCOG04643	S	-	Uncharacterized membrane protein	conserved hypothetical protein	Halococcus morrhuae		360				Transmembrane
ORF_1291	93972-Chr01	1210320	1210559	87	+	80	halo.01596	arCOG06261	S	-	Uncharacterized membrane protein	conserved hypothetical protein	Halogeometricum borinquense DSM 11551		240				Transmembrane
ORF_1292	93972-Chr01	1210646	1212415	16	+	590	halo.00158	arCOG01237	C	CyoB	Heme/copper-type cytochrome/quinol oxidase, subunit 1 and 3	cytochrome c oxidase subunit I	Halosimplex carlsbadense	Terminal cytochrome C oxidases	1770	K02274	COG0843	Energy production and conversion	Transmembrane
ORF_1293	93972-Chr01	1212431	1212871	204	-	147	halo.02656	arCOG00839	K	WecD	Acetyltransferase (GNAT) family	acetyltransferase, GNAT family	Salinarchaeum sp. Harcht-Bsk1		441				CytoPlasmic
ORF_1294	93972-Chr01	1213075	1213329	43	+	85	halo.02315	arCOG06260	S	-	Uncharacterized membrane protein	hypothetical protein			255				Transmembrane
ORF_1295	93972-Chr01	1213372	1213767	-8	+	132	halo.01979	arCOG03050	T	UspA	Nucleotide-binding protein, UspA family	UspA domain-containing protein	Halococcus thailandensis		396				CytoPlasmic
ORF_1296	93972-Chr01	1213759	1214985	194	-	409	halo.07754	arCOG03377	E	-	Serine protease	conserved hypothetical protein	Halosimplex carlsbadense		1227				CytoPlasmic
ORF_1297	93972-Chr01	1215179	1216510	-3	+	444	halo.00888	arCOG00077	E	GcvP	Glycine cleavage system protein P (pyridoxal-binding), N-terminal domain	glycine dehydrogenase subunit 1	Halococcus salifodinae	Glycine and Serine Utilization, Glycine cleavage system, Photorespiration (oxidative C2 cycle)	1332	K00282	COG0403	Amino acid transport and metabolism	CytoPlasmic
ORF_1298	93972-Chr01	1216507	1217934	1	+	476	halo.01230	arCOG00076	E	GcvP	Glycine cleavage system protein P (pyridoxal-binding), C-terminal domain	glycine dehydrogenase subunit 2	Haloarcula hispanica ATCC 33960	Glycine and Serine Utilization, Glycine cleavage system, Photorespiration (oxidative C2 cycle)	1428	K00283	COG1003	Amino acid transport and metabolism	CytoPlasmic
ORF_1299	93972-Chr01	1217935	1218225	120	-	97	halo.00940	arCOG04741	S	-	Zn finger protein	hypothetical protein			291				ExtraCellular
ORF_1300	93972-Chr01	1218345	1218536	141	+	64	halo.01994	arCOG11194	S	-	Uncharacterized membrane protein	hypothetical protein			192				Transmembrane
ORF_1301	93972-Chr01	1218677	1219405	218	-	243	halo.00259	arCOG00844	K	WecD	Acetyltransferase (GNAT) family	GNAT family acetyltransferase	Natronomonas moolapensis 8.8.11		729		COG0456	General function prediction only	CytoPlasmic
ORF_1302	93972-Chr01	1219623	1220330	-3	+	236	halo.00959	arCOG01860	R	-	Predicted HD superfamily hydrolase	metal dependent phosphohydrolase	Haloarcula vallismortis		708	K06950	COG1418	General function prediction only	CytoPlasmic
ORF_1303	93972-Chr01	1220327	1220995	46	-	223	halo.01346	arCOG01947	E	LysE	Lysine efflux protein	lysine exporter protein LysE/YggA	Halococcus morrhuae		669		COG1280	Amino acid transport and metabolism	Transmembrane
ORF_1304	93972-Chr01	1221041	1221436	45	-	132	halo.00347	arCOG09311	S	-	Uncharacterized membrane protein	hypothetical protein			396				Transmembrane
ORF_1305	93972-Chr01	1221481	1222635	46	-	385	halo.00360	arCOG01434	H	0	Cysteate synthase	threonine synthase	Halococcus morrhuae	Threonine and Homoserine Biosynthesis	1155	K01733	COG0498	Amino acid transport and metabolism	CytoPlasmic
ORF_1306	93972-Chr01	1222681	1223514	6	-	278	halo.01118	arCOG00348	O	PbaB	20S proteasome assembly factor, ATP-grasp superfamily enzyme	conserved hypothetical protein	Halococcus thailandensis	Queuosine-Archaeosine Biosynthesis	834	K07159	COG2047	General function prediction only	CytoPlasmic
ORF_1307	93972-Chr01	1223520	1223702	5	-	61	halo.01300	arCOG00906	J	Nop10	rRNA maturation protein Nop10, contains Zn-ribbon domain	H/ACA RNA-protein complex component Nop10p	Natronococcus jeotgali	rRNA modification Archaea	183	K11130	COG2260	Translation, ribosomal structure and biogenesis	CytoPlasmic
ORF_1308	93972-Chr01	1223707	1224513	90	-	269	halo.00900	arCOG04107	J	SUI2	Translation initiation factor 2, alpha subunit (eIF-2alpha)	translation initiation factor IF-2 subunit alpha	Haloterrigena salina	Translation initiation factors eukaryotic and archaeal	807	K03237	COG1093	Translation, ribosomal structure and biogenesis	CytoPlasmic
ORF_1309	93972-Chr01	1224603	1224785	4	-	61	halo.00905	arCOG04108	J	RPS27A	Ribosomal protein S27E	30S ribosomal protein S27E	Halosimplex carlsbadense	Ribosome SSU eukaryotic and archaeal, tRNA modification related cluster	183	K02978	COG2051	Translation, ribosomal structure and biogenesis	CytoPlasmic
ORF_1310	93972-Chr01	1224789	1225073	183	-	95	halo.00783	arCOG04109	J	RPL42A	Ribosomal protein L44E	50S ribosomal protein L44	Halarchaeum acidiphilum	tRNA modification related cluster	285	K02929	COG1631	Translation, ribosomal structure and biogenesis	CytoPlasmic
ORF_1311	93972-Chr01	1225256	1226002	92	+	249	halo.00133	arCOG00196	V	CcmA	ABC-type multidrug transport system, ATPase component	ABC-type multidrug transport system, ATPase component	Halococcus thailandensis		747	K01990	COG1131	Defense mechanisms	CytoPlasmic
ORF_1312	93972-Chr01	1226094	1227728	56	+	545	halo.00094	arCOG06311	V	HalU	Predicted permease, implicated in Halocine C8 export	conserved hypothetical protein	Natrialba taiwanensis		1635				Transmembrane
ORF_1313	93972-Chr01	1227784	1228938	-3	+	385	halo.01324	arCOG00397	L	SbcD	DNA repair exonuclease, SbcD	phosphoesterase	Haloarcula sinaiiensis	Rad50-Mre11 DNA repair cluster	1155		COG0420	DNA replication, recombination, and repair	CytoPlasmic
ORF_1314	93972-Chr01	1228935	1231637	-10	+	901	halo.00973	arCOG00368	L	SbcC	ATPase involved in DNA repair, SbcC	chromosome segregation protein	Haloarcula japonica	Rad50-Mre11 DNA repair cluster	2703	K03546	COG0419	DNA replication, recombination, and repair	CytoPlasmic
ORF_1315	93972-Chr01	1231627	1231998	36	-	124	halo.01383	arCOG04672	K	-	Transcriptional regulator, HTH domain	conserved hypothetical protein	Halorubrum aidingense		372				CytoPlasmic
ORF_1316	93972-Chr01	1232034	1232387	39	-	118	halo.01809	arCOG06289	S	-	Uncharacterized membrane protein	hypothetical protein			354				Transmembrane
ORF_1317	93972-Chr01	1232426	1232614	113	-	63	halo.01024	arCOG06401	S	-	Uncharacterized protein	hypothetical protein			189				CytoPlasmic
ORF_1318	93972-Chr01	1232727	1235408	4	+	894	halo.00504	arCOG00328	L	PolB3	DNA polymerase PolB3	DNA polymerase	Halogranum salarium	DNA replication, archaeal, Inteins, Inteins	2682	K02319	COG0417	DNA replication, recombination, and repair	CytoPlasmic
ORF_1319	93972-Chr01	1235412	1235987	50	-	192	halo.10914	arCOG00518	R	-	Predicted flavin-nucleotide-binding protein structurally related to pyridoxine 5'-phosphate oxidase	conserved hypothetical protein	Halococcus hamelinensis		576	K07006	COG3576	General function prediction only	CytoPlasmic
ORF_1320	93972-Chr01	1236037	1237071	60	-	345	halo.01874	arCOG00494	E	Asd	Aspartate-semialdehyde dehydrogenase	aspartate-semialdehyde dehydrogenase	Halococcus thailandensis	Lysine Biosynthesis DAP Pathway, Lysine Biosynthesis DAP Pathway, GJO scratch, Threonine and Homoserine Biosynthesis	1035	K00133	COG0136	Amino acid transport and metabolism	CytoPlasmic
ORF_1321	93972-Chr01	1237131	1238093	89	-	321	halo.01415	arCOG00196	V	CcmA	ABC-type multidrug transport system, ATPase component	ABC transporter-like protein	Natronorubrum sulfidifaciens		963		COG1131	Defense mechanisms	CytoPlasmic
ORF_1322	93972-Chr01	1238182	1238370	95	-	63	halo.00911	arCOG01885	J	RPS17A	Ribosomal protein S17E	30S ribosomal protein S17e	Natronomonas moolapensis 8.8.11	Ribosome SSU eukaryotic and archaeal	189	K02962	COG1383	Translation, ribosomal structure and biogenesis	CytoPlasmic
ORF_1323	93972-Chr01	1238465	1239013	18	-	183	halo.01471	arCOG04458	R	-	Uncharacterized protein of DIM6/NTAB family	conserved hypothetical protein	Natronomonas moolapensis 8.8.11		549	K09154	COG2457	Function unknown	CytoPlasmic
ORF_1324	93972-Chr01	1239031	1239873	-3	-	281	halo.01451	arCOG04238	H	CitG	Triphosphoribosyl-dephospho-CoA synthetase	triphosphoribosyl-dephospho-CoA protein	Halococcus thailandensis		843	K05966	COG1767	Coenzyme metabolism	CytoPlasmic
ORF_1325	93972-Chr01	1239870	1240628	0	-	253	halo.01407	arCOG00605	J	DusA	tRNA-dihydrouridine synthase	dihydropyrimidine dehydrogenase	Haloarcula amylolytica		759		COG0042	Translation, ribosomal structure and biogenesis	CytoPlasmic
ORF_1326	93972-Chr01	1240628	1241650	102	-	341	halo.00687	arCOG04395	H	CofD	LPPG:FO 2-phospho-L-lactate transferase, F420 biosynthesis enzyme	LPPG:FO 2-phospho-L-lactate transferase	Halomicrobium mukohataei DSM 12286	Coenzyme F420 synthesis	1023	K11212	COG0391	Function unknown	CytoPlasmic
ORF_1327	93972-Chr01	1241752	1242264	140	-	171	halo.02757	arCOG09399	S	-	Uncharacterized protein	hypothetical protein			513				CytoPlasmic
ORF_1328	93972-Chr01	1242404	1243639	-3	+	412	halo.00729	arCOG04430	R	-	HD superfamily phosphohydrolase	HD superfamily phosphohydrolase	Natrinema pellirubrum DSM 15624	Purine conversions, dNTP triphosphohydrolase protein family	1236	K06885	COG1078	General function prediction only	CytoPlasmic
ORF_1329	93972-Chr01	1243636	1244679	53	+	348	halo.00279	arCOG00692	F	SsnA	Cytosine deaminase or related metal-dependent hydrolase	amidohydrolase	halophilic archaeon DL31	Riboflavin, FMN and FAD metabolism, Riboflavin, FMN and FAD metabolism in plants, Riboflavin synthesis cluster	1044		COG0402	Nucleotide transport and metabolism / General function prediction only	CytoPlasmic
ORF_1330	93972-Chr01	1244732	1245016	75	+	95	halo.00409	arCOG08209	S	-	Uncharacterized membrane protein	hypothetical protein			285				Transmembrane
ORF_1331	93972-Chr01	1245091	1245684	-17	+	198	halo.02456	arCOG09021	F	-	NUDIX family hydrolase	NTP pyrophosphohydrolase	Halococcus hamelinensis		594		COG1051	Nucleotide transport and metabolism	CytoPlasmic
ORF_1332	93972-Chr01	1245667	1246170	80	-	168	halo.01589	arCOG01849	R	PaaY	Isoleucine patch superfamily protein	isoleucine cluster protein	Halococcus morrhuae		504		COG0663	General function prediction only	CytoPlasmic
ORF_1333	93972-Chr01	1246250	1247035	50	+	262	halo.02371	arCOG01982	M	BtpA	Membrane biogenesis protein, BtpA/SgcQ family	photosystem I biogenesis protein	Halococcus salifodinae		786	K06971	COG0434	General function prediction only	CytoPlasmic
ORF_1334	93972-Chr01	1247085	1248065	324	+	327	halo.00585	arCOG01430	E	CysK	Cysteine synthase	cysteine synthase	Natronococcus occultus SP4	Cysteine Biosynthesis, Glycine and Serine Utilization, Methionine Biosynthesis	981	K01738	COG0031	Amino acid transport and metabolism	CytoPlasmic
ORF_1335	93972-Chr01	1248389	1249705	0	+	439	halo.00166	arCOG00626	R	TlyC	Hemolysins or related protein containing CBS domains	Magnesium and cobalt efflux protein CorC	Haloferax	CBSS-56780.10.peg.1536, Copper homeostasis: copper tolerance, Magnesium transport	1317	K03699	COG1253	General function prediction only	Transmembrane
ORF_1336	93972-Chr01	1249705	1250673	16	+	323	halo.00492	arCOG00449	T	UspA	Nucleotide-binding protein, UspA family	UspA domain-containing protein	Haloferax alexandrinus	Soluble cytochromes and functionally related electron carriers	969		COG0589	Signal transduction mechanisms	CytoPlasmic
ORF_1337	93972-Chr01	1250689	1250943	84	-	85	halo.26488		S	-	Uncharacterized membrane protein	hypothetical protein			255				Transmembrane
ORF_1338	93972-Chr01	1251027	1251683	121	-	219	halo.00589	arCOG01860	R	-	Predicted HD superfamily hydrolase	metal dependent phosphohydrolase	Halosimplex carlsbadense		657	K06950	COG1418	General function prediction only	CytoPlasmic
ORF_1339	93972-Chr01	1251804	1252772	201	+	323	halo.07304	arCOG02470	M	LolA	Outer membrane lipoprotein-sorting protein	conserved hypothetical protein	Halosarcina pallida		969				LipoProtein
ORF_1340	93972-Chr01	1252973	1253611	234	-	213	halo.05817		S	-	DUF3793 family protein	hypothetical protein			639				CytoPlasmic
ORF_1341	93972-Chr01	1253845	1254738	-3	-	298	halo.01733	arCOG01467	V	-	ABC-type multidrug transport system, permease component	ABC transporter	Natrialba asiatica		894	K01992			Transmembrane
ORF_1342	93972-Chr01	1254735	1255820	243	-	362	halo.02347	arCOG00196	V	CcmA	ABC-type multidrug transport system, ATPase component	ABC transporter-like protein	Natrialba asiatica		1086	K01990	COG1131	Defense mechanisms	CytoPlasmic
ORF_1343	93972-Chr01	1256063	1256737	65	+	225	halo.00276	arCOG02274	K	-	Transcriptional regulator, contains HTH domain	DNA-binding protein	Natrialba asiatica		675		COG3413	General function prediction only	CytoPlasmic
ORF_1344	93972-Chr01	1256802	1257257	175	-	152	halo.06637	arCOG00220	E	PotD	Spermidine/putrescine-binding periplasmic protein	hypothetical protein			456				CytoPlasmic
ORF_1345	93972-Chr01	1257432	1257959	1233	-	176	halo.10866	arCOG05050	K	-	Transcriptional regulator, HTH domain fused to CxxC..CxH Zn binding domain	hypothetical protein			528				CytoPlasmic
ORF_1346	93972-Chr01	1259192	1260064	127	+	291	halo.02695	arCOG10971	S	-	Uncharacterized protein	conserved hypothetical protein	Haloarcula argentinensis		873				LipoProtein
ORF_1347	93972-Chr01	1260191	1261036	-3	+	282	halo.02695	arCOG10971	S	-	Uncharacterized protein	conserved hypothetical protein	Haloarcula argentinensis		846				LipoProtein
ORF_1348	93972-Chr01	1261033	1262541	98	-	503	halo.01025	arCOG03068	G	GpmI	Phosphoglyceromutase	phosphoglyceromutase	Halobiforma lacisalsi	Entner-Doudoroff Pathway, Glycolysis and Gluconeogenesis, Glycolysis and Gluconeogenesis, including Archaeal enzymes, Phosphoglycerate mutase protein family	1509	K15633	COG0696	Carbohydrate transport and metabolism	CytoPlasmic
ORF_1349	93972-Chr01	1262639	1263865	61	+	409	halo.01661	arCOG00287	L	-	NurA 5'-3' nuclease	conserved hypothetical protein	Halomicrobium mukohataei DSM 12286		1227				CytoPlasmic
ORF_1350	93972-Chr01	1263926	1265683	93	+	586	halo.00555	arCOG00280	L	-	HerA helicase	ATPase	Natronomonas pharaonis DSM 2160	Rad50-Mre11 DNA repair cluster	1758	K06915	COG0433	General function prediction only	CytoPlasmic
ORF_1351	93972-Chr01	1265776	1266189	1	+	138	halo.00014	arCOG02053	T	UspA	Nucleotide-binding protein, UspA family	UspA domain-containing protein	Natronorubrum tibetense		414		COG0589	Signal transduction mechanisms	CytoPlasmic
ORF_1352	93972-Chr01	1266190	1267128	22	-	313	halo.01477	arCOG00271	G	RhaT	Permease of the drug/metabolite transporter (DMT) superfamily	DMT (drug/metabolite family transporter) superfamily permease	Haloferax mediterranei ATCC 33500	Queuosine-Archaeosine Biosynthesis	939		COG0697	Carbohydrate transport and metabolism / Amino acid transport and metabolism / General function prediction only	Transmembrane
ORF_1353	93972-Chr01	1267150	1268370	-3	-	407	halo.01588	arCOG00184	E	AppF	ABC-type oligopeptide transport system, ATPase component	oligopeptide/dipeptide ABC transporter, ATP-binding protein	Natrinema pellirubrum DSM 15624	ABC transporter oligopeptide (TC 3.A.1.5.1)	1221	K02032	COG1123	General function prediction only	CytoPlasmic
ORF_1354	93972-Chr01	1268367	1269542	-3	-	392	halo.02923	arCOG00181	E	DppD	ABC-type dipeptide/oligopeptide/nickel transport system, ATPase component	putative dipeptides/oligopeptides ABC transporter ATP-binding protein	Haloferax	ABC transporter oligopeptide (TC 3.A.1.5.1)	1176	K15583	COG0444	Amino acid transport and metabolism / Inorganic ion transport and metabolism	CytoPlasmic
ORF_1355	93972-Chr01	1269539	1270558	0	-	340	halo.02885	arCOG00748	E	DppC	ABC-type dipeptide/oligopeptide/nickel transport system, permease component	binding-protein-dependent transporters inner membrane component	Halococcus saccharolyticus	ABC transporter dipeptide (TC 3.A.1.5.2)	1020	K02034	COG1173	Amino acid transport and metabolism / Inorganic ion transport and metabolism	Transmembrane
ORF_1356	93972-Chr01	1270558	1271547	4	-	330	halo.02841	arCOG00751	E	DppB	ABC-type dipeptide/oligopeptide/nickel transport system, permease component	ABC-type transport system permease protein (probable substrate dipeptide/oligopeptide/nickel)	Haloquadratum walsbyi C23	ABC transporter dipeptide (TC 3.A.1.5.2)	990	K02033	COG0601	Amino acid transport and metabolism / Inorganic ion transport and metabolism	Transmembrane
ORF_1357	93972-Chr01	1271551	1273140	262	-	530	halo.01283	arCOG01534	E	DdpA	ABC-type transport system, periplasmic component	ABC-type dipeptide/oligopeptide/nickel transport system, substrate binding protein	Halococcus saccharolyticus	ABC transporter oligopeptide (TC 3.A.1.5.1)	1590	K02035	COG0747	Amino acid transport and metabolism	CytoPlasmic
ORF_1358	93972-Chr01	1273402	1274013	2	+	204	halo.01689	arCOG02941	L	RnhA	Ribonuclease HI	conserved hypothetical protein	Halomicrobium mukohataei DSM 12286		612				CytoPlasmic
ORF_1359	93972-Chr01	1274015	1275742	120	-	576	halo.01056	arCOG03031	R	YwfI	Chlorite dismutase	Hemoprotein HemQ, essential component of heme biosynthetic pathway in Gram-positive bacteria	Halalkalicoccus jeotgali B3	Heme and Siroheme Biosynthesis	1728	K09162	COG3253	Function unknown	CytoPlasmic
ORF_1360	93972-Chr01	1275862	1276647	89	+	262	halo.02561	arCOG00304	E	HIS2	Histidinol phosphatase or related hydrolase of the PHP family	PHP domain-containing protein	Haloferax elongans	Histidine Biosynthesis	786	K04486	COG1387	Amino acid transport and metabolism / General function prediction only	CytoPlasmic
ORF_1361	93972-Chr01	1276736	1277155	145	+	140	halo.05806		S	-	Uncharacterized membrane protein	conserved hypothetical protein	Natrialba aegyptia		420				Transmembrane
ORF_1362	93972-Chr01	1277300	1277695	1	+	132	halo.03642	arCOG00419	FR	HinT	Purine nucleoside phosphoramidase/Ap4A hydrolase, histidine triade (HIT) family	histidine triad (HIT) protein	Haloarcula vallismortis	CBSS-176299.4.peg.1996A, pyrimidine conversions	396	K02503	COG0537	Nucleotide transport and metabolism / Carbohydrate transport and metabolism / General function prediction only	CytoPlasmic
ORF_1363	93972-Chr01	1277696	1278604	76	-	303	halo.00123	arCOG08109	S	-	Uncharacterized protein implicated in Halocin C8 processing or regulation	conserved hypothetical protein	Natronorubrum bangense		909				Transmembrane
ORF_1364	93972-Chr01	1278680	1280461	107	-	594	halo.00570	arCOG04064	O	RseP	Membrane-associated protease RseP, regulator of RpoE activity in bacteria	peptidase M50	Halalkalicoccus jeotgali B3		1782		COG0750	Cell envelope biogenesis, outer membrane	Transmembrane
ORF_1365	93972-Chr01	1280568	1282196	-3	-	543	halo.01195	arCOG00485	J	LysS	Lysyl-tRNA synthetase, class I	lysine--tRNA ligase	Natronomonas moolapensis 8.8.11	tRNA aminoacylation, Lys	1629	K04566	COG1384	Translation, ribosomal structure and biogenesis	CytoPlasmic
ORF_1366	93972-Chr01	1282193	1282873	115	-	227	halo.00926	arCOG00858	F	PyrH	Uridylate kinase	uridylate kinase	Halorhabdus utahensis DSM 12940		681	K09903	COG0528	Nucleotide transport and metabolism	CytoPlasmic
ORF_1367	93972-Chr01	1282988	1283863	293	+	292	halo.01133	arCOG00533	H	MoaE	Molybdopterin converting factor, large subunit	bifunctional molybdopterin-guanine dinucleotide biosynthesis protein MobB/MoaE	Halococcus saccharolyticus	Molybdenum cofactor biosynthesis, Molybdenum cofactor biosynthesis, ar-104-EC Molybdenum cofactor biosynthesis moaABCDE, ar-431-EC Molybdopterin-guanine dinucleotide biosynthesis	876	K03635	COG0314	Coenzyme metabolism	CytoPlasmic
ORF_1368	93972-Chr01	1284156	1284419	94	+	88	halo.00312	arCOG02866	K	-	Winged helix DNA-binding domain, putative transcriptional regulator	conserved hypothetical protein	Natronomonas pharaonis DSM 2160		264				CytoPlasmic
ORF_1369	93972-Chr01	1284513	1285652	4	+	380	halo.00337	arCOG00609	O	RseP	Membrane-associated protease RseP, regulator of RpoE activity in bacteria	peptidase M50	Halococcus saccharolyticus		1140		COG0750	Cell envelope biogenesis, outer membrane	Transmembrane
ORF_1370	93972-Chr01	1285656	1286339	0	-	228	halo.00358	arCOG10188	S	-	Uncharacterized membrane protein	hypothetical protein			684				Transmembrane
ORF_1371	93972-Chr01	1286339	1287529	151	-	397	halo.00001	arCOG02492	S	-	Secreted protein, with PKD repeat domain	hypothetical protein			1191		COG1520	Function unknown	Transmembrane
ORF_1372	93972-Chr01	1287680	1288567	74	-	296	halo.00711	arCOG00638	H	ThiL	Thiamine monophosphate kinase	thiamine-monophosphate kinase	Halopiger xanaduensis SH-6	Riboflavin synthesis cluster	888	K00946	COG0611	Coenzyme metabolism	CytoPlasmic
ORF_1373	93972-Chr01	1288641	1289666	47	+	342	halo.00299	arCOG00899	M	AglD2	Predicted flippase	conserved hypothetical protein	Halococcus saccharolyticus		1026	K07027	COG0392	Function unknown	Transmembrane
ORF_1374	93972-Chr01	1289713	1290162	101	+	150	halo.01102	arCOG01344	J	RPS19A	Ribosomal protein S19E (S16A)	30S ribosomal protein S19e	Natronomonas pharaonis DSM 2160	Ribosome SSU eukaryotic and archaeal	450	K02966	COG2238	Translation, ribosomal structure and biogenesis	CytoPlasmic
ORF_1375	93972-Chr01	1290263	1290607	49	+	115	halo.01838	arCOG04179	R	PDCD5	DNA-binding TFAR19-related protein, PDSD5 family	DNA-binding TFAR19-like protein	Haloarcula hispanica ATCC 33960		345	K06875	COG2118	General function prediction only	CytoPlasmic
ORF_1376	93972-Chr01	1290656	1291951	0	+	432	halo.00671	arCOG00404	J	HisS	Histidyl-tRNA synthetase	histidyl-tRNA synthetase	Haloterrigena turkmenica DSM 5511	tRNA aminoacylation, His	1296	K01892	COG0124	Translation, ribosomal structure and biogenesis	CytoPlasmic
ORF_1377	93972-Chr01	1291951	1292757	91	+	269	halo.00804	arCOG04449	J	TruA	Pseudouridylate synthase	tRNA pseudouridine synthase A	Haloterrigena limicola	RNA pseudouridine syntheses, tRNA modification Bacteria, tRNA processing	807	K06173	COG0101	Translation, ribosomal structure and biogenesis	CytoPlasmic
ORF_1378	93972-Chr01	1292848	1293780	68	+	311	halo.06573	arCOG04478	S	-	Uncharacterized secreted protein	cell surface glycoprotein related protein	Halococcus saccharolyticus		933				Transmembrane
ORF_1379	93972-Chr01	1293848	1295641	8	+	598	halo.00863	arCOG04758	E	PepF	Oligoendopeptidase F	oligoendopeptidase F	Haloarcula vallismortis		1794	K08602	COG1164	Amino acid transport and metabolism	CytoPlasmic
ORF_1380	93972-Chr01	1295649	1296200	-42	+	184	halo.00042	arCOG00842	J	RimL	Acetyltransferase, RimL family	protein N-acetyltransferase	Halogranum salarium		552		COG1670	Translation, ribosomal structure and biogenesis	CytoPlasmic
ORF_1381	93972-Chr01	1296158	1296739	110	-	194	halo.00662	arCOG02601	T	HalX	Rec domain fused to HalX domain	HoxA-like transcriptional regulator	Haloarcula japonica		582		COG2204	Signal transduction mechanisms	CytoPlasmic
ORF_1382	93972-Chr01	1296849	1297478	218	-	210	halo.01150	arCOG00578	R	-	Uncharacterized Zn-finger containing protein	conserved hypothetical protein	Halorubrum aidingense		630		COG1645	General function prediction only	CytoPlasmic
ORF_1383	93972-Chr01	1297696	1298610	128	+	305	halo.00354	arCOG00246	C	Mdh	Malate/lactate dehydrogenase	malate dehydrogenase	Halomicrobium mukohataei DSM 12286	Fermentations: Lactate	915	K00024	COG0039	Energy production and conversion	CytoPlasmic
ORF_1384	93972-Chr01	1298738	1299493	-3	+	252	halo.02535	arCOG02812	P	-	Bacteriorhodopsin, an ion pump	rhodopsin	Halorhabdus tiamatea		756		COG5524	General function prediction only	Transmembrane
ORF_1385	93972-Chr01	1299490	1299735	89	-	82	halo.00668	arCOG00349	C	Fer	Ferredoxin	ferredoxin	Haloarcula vallismortis		246	K05337	COG1141	Energy production and conversion	CytoPlasmic
ORF_1386	93972-Chr01	1299824	1302061	-3	+	746	halo.01192	arCOG00553	L	Hjm/BRR2	Replicative superfamily II helicase	ATP-dependent DNA helicase Hel308	Natronomonas moolapensis 8.8.11	Inteins	2238	K03726	COG1204	General function prediction only	CytoPlasmic
ORF_1387	93972-Chr01	1302058	1302546	7	+	163	halo.00825	arCOG02197	J	Cgi121	Subunit of KEOPS complex (Cgi121BUD32KAE1)	conserved hypothetical protein	Halogeometricum borinquense DSM 11551		489	K09119	COG1617	Function unknown	CytoPlasmic
ORF_1388	93972-Chr01	1302553	1303014	23	-	154	halo.02820	arCOG00778	I	MaoC	Acyl dehydratase	acyl dehydratase MaoC	Halococcus hamelinensis		462		COG2030	Lipid metabolism	CytoPlasmic
ORF_1389	93972-Chr01	1303037	1303165	140	-	43	halo.28256		S	-	Uncharacterized protein	hypothetical protein			129				CytoPlasmic
ORF_1390	93972-Chr01	1303305	1303625	-7	+	107	halo.03046	arCOG03937	K	AbrB	AbrB family transcriptional regulator	conserved hypothetical protein	Halomicrobium mukohataei DSM 12286		321				CytoPlasmic
ORF_1391	93972-Chr01	1303618	1304262	11	+	215	halo.01911	arCOG06342	S	-	Uncharacterized protein	arCOG06342 family protein	Natronomonas moolapensis 8.8.11		645				CytoPlasmic
ORF_1392	93972-Chr01	1304273	1304824	5	+	184	halo.02506	arCOG06343	Q	-	Poly(R)-hydroxyalkanoic acid synthase, class III, PhaE subunit	phbC-phbA intergenic region protein	Halosimplex carlsbadense		552				CytoPlasmic
ORF_1393	93972-Chr01	1304829	1306169	137	+	447	halo.02271	arCOG06344	I	PhaC	Poly(3-hydroxyalkanoate) synthetase	poly(R)-hydroxyalkanoic acid synthase subunit PhaC	Halococcus thailandensis	Polyhydroxybutyrate metabolism	1341	K03821	COG3243	Lipid metabolism	CytoPlasmic
ORF_1394	93972-Chr01	1306306	1307025	81	+	240	halo.01320	arCOG01259	I	FabG	Short-chain alcohol dehydrogenase	3-ketoacyl-ACP reductase	Halogranum salarium	CBSS-246196.1.peg.364, Fatty Acid Biosynthesis FASII	720	K00059	COG1028	Secondary metabolites biosynthesis, transport, and catabolism / General function prediction only	CytoPlasmic
ORF_1395	93972-Chr01	1307106	1307273	-19	-	56	halo.19704		S	-	Uncharacterized protein	hypothetical protein			168				CytoPlasmic
ORF_1396	93972-Chr01	1307254	1307391	-40	+	46	halo.22642	arCOG02431	F	PpnN	Nucleotide monophosphate nucleosidase PpnN	hypothetical protein			138				CytoPlasmic
ORF_1397	93972-Chr01	1307351	1307533	30	-	61	halo.00424	arCOG06419	S	-	Uncharacterized membrane protein	hypothetical protein			183				Transmembrane
ORF_1398	93972-Chr01	1307563	1308204	40	-	214	halo.00323	arCOG01872	H	MobA	Molybdopterin-guanine dinucleotide biosynthesis protein A	molybdopterin-guanine dinucleotide biosynthesis protein A	uncultured haloarchaeon	Molybdenum cofactor biosynthesis, ar-431-EC Molybdopterin-guanine dinucleotide biosynthesis	642	K03752	COG0746	Coenzyme metabolism	CytoPlasmic
ORF_1399	93972-Chr01	1308244	1309581	285	-	446	halo.00980	arCOG04252	J	TruD	tRNA(Glu) U13 pseudouridine synthase TruD	tRNA pseudouridine synthase D	Haloarcula sinaiiensis	tRNA modification Bacteria, tRNA processing	1338	K06176	COG0585	Function unknown	CytoPlasmic
ORF_1400	93972-Chr01	1309866	1310759	1	+	298	halo.06692	arCOG10180	M	-	S-layer-forming halobacterial major cell surface glycoprotein	hypothetical protein			894				ExtraCellular
ORF_1401	93972-Chr01	1310760	1311098	83	-	113	halo.00922	arCOG04228	J	Pth2	Peptidyl-tRNA hydrolase	peptidyl-tRNA hydrolase	Halosarcina pallida		339	K04794	COG1990	Function unknown	CytoPlasmic
ORF_1402	93972-Chr01	1311181	1311768	2	+	196	halo.00627	arCOG04048	F	Dcd	Deoxycytidine deaminase	deoxycytidine triphosphate deaminase	Natrinema versiforme	pyrimidine conversions	588	K01494	COG0717	Nucleotide transport and metabolism	CytoPlasmic
ORF_1403	93972-Chr01	1311770	1312669	114	+	300	halo.01199	arCOG00021	H	ThiN	Thiamine-phosphate synthase and thiamin biosynthesis regulator ThiR	phosphomethylpyrimidine kinase	Halococcus saccharolyticus		900	K07108	COG1992	Function unknown	CytoPlasmic
ORF_1404	93972-Chr01	1312783	1313916	281	+	378	halo.00177	arCOG04237	C	GltA	Citrate synthase	citrate synthase	Halogeometricum borinquense DSM 11551		1134	K01647	COG0372	Energy production and conversion	CytoPlasmic
ORF_1405	93972-Chr01	1314197	1315408	49	+	404	halo.00958	arCOG01431	E	IlvA	Threonine dehydratase	threonine dehydratase	Halococcus salifodinae	Branched-Chain Amino Acid Biosynthesis, Threonine degradation	1212	K01754	COG1171	Amino acid transport and metabolism	CytoPlasmic
ORF_1406	93972-Chr01	1315457	1316137	-6	+	227	halo.00390	arCOG02097	E	AroD	3-dehydroquinate dehydratase	3-dehydroquinate dehydratase	Halococcus morrhuae	Chorismate Synthesis, Common Pathway For Synthesis of Aromatic Compounds (DAHP synthase to chorismate), Quinate degradation	681	K03785	COG0710	Amino acid transport and metabolism	CytoPlasmic
ORF_1407	93972-Chr01	1316131	1316877	201	-	249	halo.01249	arCOG00347	O	PbaA	20S proteasome assembly factor, ATP-grasp superfamily enzyme	conserved hypothetical protein	Halosimplex carlsbadense	Queuosine-Archaeosine Biosynthesis	747	K06869	COG1938	General function prediction only	CytoPlasmic
ORF_1408	93972-Chr01	1317078	1317500	56	+	141	halo.11882	arCOG07575	K	-	Transcriptional regulator, contains wHTH domain	hypothetical protein			423				Transmembrane
ORF_1409	93972-Chr01	1317556	1318464	-3	+	303	halo.01828	arCOG00973	J	RsmB	16S rRNA C967 or C1407 C5-methylase, RsmB/RsmF family	tRNA and rRNA cytosine-C5-methylase	Halalkalicoccus jeotgali B3		909		COG0144	Translation, ribosomal structure and biogenesis	CytoPlasmic
ORF_1410	93972-Chr01	1318461	1318964	2	+	168	halo.00816	arCOG02286	J	Ncl1	Ribosome biogenesis protein, NOL1/NOP2/fmu family	conserved hypothetical protein	Halococcus salifodinae		504				CytoPlasmic
ORF_1411	93972-Chr01	1318966	1319760	43	-	265	halo.03401	arCOG12713	R	-	Predicted nucleotidyltransferase	conserved hypothetical protein	Haloarcula argentinensis		795	K07074	COG3541	General function prediction only	CytoPlasmic
ORF_1412	93972-Chr01	1319803	1320810	32	-	336	halo.00054	arCOG08131	S	-	Uncharacterized membrane protein	conserved hypothetical protein	Halogranum salarium		1008				Transmembrane
ORF_1413	93972-Chr01	1320842	1321360	36	+	173	halo.00866	arCOG03143	K	-	C-terminal domain of Eta helicase	helicase( EC:3.6.1.- )	Halogeometricum borinquense DSM 11551		519		COG1202	General function prediction only	CytoPlasmic
ORF_1414	93972-Chr01	1321396	1321803	215	-	136	halo.00717	arCOG04800	K	-	Transcriptional regulator, contains N-terminal RHH domain	CopG family protein	Natronomonas moolapensis 8.8.11		408				CytoPlasmic
ORF_1415	93972-Chr01	1322018	1322659	191	+	214	halo.03690	arCOG09183	S	-	Uncharacterized membrane protein	conserved hypothetical protein	Natrinema pellirubrum DSM 15624		642				Transmembrane
ORF_1416	93972-Chr01	1322850	1323476	1	-	209	halo.00297	arCOG02257	L	-	RPA family protein, a subunit of RPA complex in P.furiosus	Glycerol dehydrogenase (EC 1.1.1.6)	Natronomonas pharaonis DSM 2160	Respiratory dehydrogenases 1	627	K09746	COG3390	Function unknown	CytoPlasmic
ORF_1417	93972-Chr01	1323477	1324403	88	-	309	halo.00457	arCOG01510	L	RPA1	Single-stranded DNA-binding replication protein A (RPA), large (70 kD) subunit or related ssDNA-binding protein	replication factor A	Halorubrum kocurii		927	K07466	COG1599	DNA replication, recombination, and repair	CytoPlasmic
ORF_1418	93972-Chr01	1324491	1324874	12	+	128	halo.01495	arCOG04729	S	-	Uncharacterized protein	conserved hypothetical protein	Halosimplex carlsbadense		384				CytoPlasmic
ORF_1419	93972-Chr01	1324886	1325890	1	+	335	halo.02446	arCOG02427	M	{ManC}	Mannose-1-phosphate guanylyltransferase fused to cupin domain	mannose-1-phosphate guanyltransferase	Halobacterium sp. DL1	Mannose Metabolism	1005	K00971	COG0836	Cell envelope biogenesis, outer membrane	CytoPlasmic
ORF_1420	93972-Chr01	1325891	1326322	342	-	144	halo.00914	arCOG01643	O	-	Cold shock responsive RNA-binding protein, contains TRAM domain	deoxyribonuclease/rho domain-containing protein	Halococcus saccharolyticus		432		COG3269	General function prediction only	CytoPlasmic
ORF_1421	93972-Chr01	1326664	1327386	-3	+	241	halo.01077	arCOG02192	S	-	Predicted metal-binding protein, DUF2103 family	conserved hypothetical protein	Halomicrobium mukohataei DSM 12286		723		COG4031	General function prediction only	CytoPlasmic
ORF_1422	93972-Chr01	1327383	1327706	30	+	108	halo.01764	arCOG04208	J	RPL43A	Ribosomal protein L37AE/L43A	Ribosomal L37ae protein	Haloterrigena limicola		324	K02921	COG1997	Translation, ribosomal structure and biogenesis	CytoPlasmic
ORF_1423	93972-Chr01	1327736	1327870	9	+	45	halo.01178	arCOG04341	K	RPC12	DNA-directed RNA polymerase, subunit RPC12/RpoP (contains C4-type Zn-finger)	DNA-directed RNA polymerase subunit P	Natronomonas moolapensis 8.8.11	RNA polymerase archaeal	135	K03059	COG1996	Transcription	CytoPlasmic
ORF_1424	93972-Chr01	1327879	1328130	58	+	84	halo.01193	arCOG04414	J	Pcc1	Subunit of KEOPS complex (Cgi121BUD32KAE1)	KEOPS complex Pcc1-like subunit	Haloterrigena limicola		252	K09741	COG2892	Function unknown	CytoPlasmic
ORF_1425	93972-Chr01	1328188	1328598	10	+	137	halo.01829	arCOG01342	O	GimC	Prefoldin, chaperonin cofactor	prefoldin subunit beta	Natronococcus amylolyticus		411	K04798	COG1382	Posttranslational modification, protein turnover, chaperones	CytoPlasmic
ORF_1426	93972-Chr01	1328608	1328853	7	+	82	halo.00868	arCOG04665	S	-	Uncharacterized protein	conserved hypothetical protein	Halococcus salifodinae		246				CytoPlasmic
ORF_1427	93972-Chr01	1328860	1329675	57	-	272	halo.02940	arCOG06298	V	-	Aminoglycoside N3'-acetyltransferase	aminoglycoside N3'-acetyltransferase	Haloterrigena thermotolerans		816	K00662	COG2746	Defense mechanisms	CytoPlasmic
ORF_1428	93972-Chr01	1329732	1331645	9	-	638	halo.01954	arCOG04351	I	-	Predicted membrane associated lipid hydrolase, neutral ceramidase superfamily	membrane protein	Halobacterium sp. DL1		1914	K08979	COG3356	Function unknown	Transmembrane
ORF_1429	93972-Chr01	1331654	1332262	29	-	203	halo.00838	arCOG00087	F	GuaA	GMP synthase - Glutamine amidotransferase domain	GMP synthase subunit A	Halalkalicoccus jeotgali B3	GMP synthase, Purine conversions, Purine salvage cluster	609	K01951	COG0518	Nucleotide transport and metabolism	CytoPlasmic
ORF_1430	93972-Chr01	1332291	1332824	161	-	178	halo.02092	arCOG04666	S	-	Uncharacterized protein	conserved hypothetical protein	Halococcus hamelinensis		534				CytoPlasmic
ORF_1431	93972-Chr01	1332985	1334502	45	+	506	halo.02323	arCOG02092	E	LeuA	Isopropylmalate/homocitrate/citramalate synthase	(R)-citramalate synthase	Natronomonas pharaonis DSM 2160	Branched-Chain Amino Acid Biosynthesis, Leucine Biosynthesis	1518	K09011	COG0119	Amino acid transport and metabolism	CytoPlasmic
ORF_1432	93972-Chr01	1334547	1334870	248	-	108	halo.14678		S	-	Uncharacterized membrane protein	hypothetical protein			324				Transmembrane
ORF_1433	93972-Chr01	1335118	1335525	64	-	136	halo.00333	arCOG00844	K	WecD	Acetyltransferase (GNAT) family	GCN5-like N-acetyltransferase	Halosimplex carlsbadense		408				CytoPlasmic
ORF_1434	93972-Chr01	1335589	1336377	129	-	263	halo.03443	arCOG00241	I	CaiD	Enoyl-CoA hydratase/carnithine racemase	enoyl-CoA hydratase/isomerase	Natrialba chahannaoensis	Acetyl-CoA fermentation to Butyrate, Butanol Biosynthesis, Butyrate metabolism cluster, Fatty acid metabolism cluster, Polyhydroxybutyrate metabolism	789		COG1024	Lipid metabolism	CytoPlasmic
ORF_1435	93972-Chr01	1336506	1337258	-39	+	251	halo.06588		S	-	Uncharacterized protein	hypothetical protein			753				CytoPlasmic
ORF_1436	93972-Chr01	1337219	1337338	162	-	40	halo.15759		S	-	Uncharacterized protein	hypothetical protein			120				CytoPlasmic
ORF_1437	93972-Chr01	1337500	1338414	227	+	305	halo.00120	arCOG01331	O	HtpX	Zn-dependent protease with chaperone function	heat shock protein HtpX	Haloterrigena thermotolerans		915		COG0501	Posttranslational modification, protein turnover, chaperones	Transmembrane
ORF_1438	93972-Chr01	1338641	1339168	27	-	176	halo.10872		C	-	Peroxiredoxin domain fused to uncharacterized domain	hypothetical protein			528				CytoPlasmic
ORF_1439	93972-Chr01	1339195	1339320	373	+	42	halo.12301		S	-	Uncharacterized protein	hypothetical protein			126				CytoPlasmic
ORF_1440	93972-Chr01	1339693	1340586	38	+	298	halo.00574	arCOG00248	G	Gnd	Predicted 6-phosphogluconate dehydrogenase	6-phosphogluconate dehydrogenase-like protein	Halorubrum arcis	D-gluconate and ketogluconates metabolism, Pentose phosphate pathway	894	K00033	COG1023	Carbohydrate transport and metabolism	CytoPlasmic
ORF_1441	93972-Chr01	1340624	1341262	350	-	213	halo.00454	arCOG03015	R	-	Uncharacterized protein YbjT, contains NAD(P)-binding and DUF2867 domains	NAD-dependent epimerase/dehydratase	Natrinema versiforme		639	K07118	COG2910	General function prediction only	CytoPlasmic
ORF_1442	93972-Chr01	1341612	1344245	9	+	878	halo.01774	arCOG00808	J	ValS	Valyl-tRNA synthetase	valyl-tRNA synthetase	Halalkalicoccus jeotgali B3	tRNA aminoacylation, Val	2634	K01873	COG0525	Translation, ribosomal structure and biogenesis	CytoPlasmic
ORF_1443	93972-Chr01	1344254	1344742	482	-	163	halo.00983	arCOG04048	F	Dcd	Deoxycytidine deaminase	deoxyuridine 5'-triphosphate nucleotidohydrolase	Haladaptatus paucihalophilus	Housecleaning nucleoside triphosphate pyrophosphatases, Nudix proteins (nucleoside triphosphate hydrolases)	489	K01520	COG0717	Nucleotide transport and metabolism	CytoPlasmic
ORF_1444	93972-Chr01	1345224	1345607	159	-	128	halo.06413		S	-	Uncharacterized protein	hypothetical protein			384				CytoPlasmic
ORF_1445	93972-Chr01	1345766	1346149	39	-	128	halo.01528	arCOG02706	E	GloA	Lactoylglutathione lyase or related enzyme	methylmalonyl-CoA epimerase	Halogranum salarium		384	K05606			CytoPlasmic
ORF_1446	93972-Chr01	1346188	1347870	72	-	561	halo.01527	arCOG04232	I	Sbm	Methylmalonyl-CoA mutase	methylmalonyl-CoA mutase subunit A	Natronomonas pharaonis DSM 2160		1683	K01848	COG1884	Lipid metabolism	CytoPlasmic
ORF_1447	93972-Chr01	1347942	1348556	148	-	205	halo.01095	arCOG00840	E	ArgA	Acetyltransferase (GNAT family)	N-acetyltransferase GCN5	Haloterrigena turkmenica DSM 5511		615		COG1246	Amino acid transport and metabolism	CytoPlasmic
ORF_1448	93972-Chr01	1348704	1350671	78	+	656	halo.01310	arCOG01529	I	Acs	Acyl-coenzyme A synthetase/AMP-(fatty) acid ligase	AMP-dependent synthetase and ligase	Natronorubrum tibetense	Pyruvate metabolism II: acetyl-CoA, acetogenesis from pyruvate	1968	K01895	COG0365	Lipid metabolism	CytoPlasmic
ORF_1449	93972-Chr01	1350749	1351684	-9	+	312	halo.02339	arCOG02768	E	-	Metal-dependent membrane protease, CAAX family	caax amino terminal protease	Halococcus thailandensis		936				Transmembrane
ORF_1450	93972-Chr01	1351675	1352379	39	-	235	halo.01228	arCOG04770	I	CaiC	Acyl-CoA synthetase (AMP-forming)/AMP-acid ligase II	conserved hypothetical protein	Natronomonas pharaonis DSM 2160		705		COG0318	Lipid metabolism / Secondary metabolites biosynthesis, transport, and catabolism	CytoPlasmic
ORF_1451	93972-Chr01	1352418	1353566	91	-	383	halo.01216	arCOG06880	O	DnaJ	DnaJ type Zn finger domain	chaperone	Natronomonas pharaonis DSM 2160	GroEL GroES, Protein chaperones	1149	K03686	COG0484	Posttranslational modification, protein turnover, chaperones	CytoPlasmic
ORF_1452	93972-Chr01	1353657	1354283	255	-	209	halo.03153	arCOG02054	R	Yip1	GTPase-interacting Yip1 domain	conserved hypothetical protein	Halococcus thailandensis		627				Transmembrane
ORF_1453	93972-Chr01	1354538	1355458	51	+	307	halo.00043	arCOG00196	V	CcmA	ABC-type multidrug transport system, ATPase component	ABC transporter-related protein	Natrinema altunense		921	K01990	COG1131	Defense mechanisms	CytoPlasmic
ORF_1454	93972-Chr01	1355509	1356294	4	+	262	halo.00005	arCOG02438	O	NosY	ABC-type transport system involved in multi-copper enzyme maturation, permease component	ABC-2 type transporter	Halococcus morrhuae		786	K01992	COG1277	General function prediction only	Transmembrane
ORF_1455	93972-Chr01	1356298	1356702	214	-	135	halo.00407	arCOG03232	S	-	VanZ like family protein	VanZ family protein	Halococcus thailandensis		405				Transmembrane
ORF_1456	93972-Chr01	1356916	1357503	337	+	196	halo.01934	arCOG02843	C	Fdx	Ferredoxin	ferredoxin 2Fe-2S	Halococcus saccharolyticus	Soluble cytochromes and functionally related electron carriers	588	K02639	COG0633	Energy production and conversion	CytoPlasmic
ORF_1457	93972-Chr01	1357840	1359948	-47	-	703	halo.05466	arCOG00545	J	YSH1	Predicted exonuclease of the beta-lactamase fold involved in RNA processing	beta-lactamase fold class-like exonuclease	Natronorubrum tibetense		2109	K07577	COG1236	Translation, ribosomal structure and biogenesis	CytoPlasmic
ORF_1458	93972-Chr01	1359901	1360023	296	+	41	halo.20072		S	-	Uncharacterized protein	hypothetical protein			123				CytoPlasmic
ORF_1459	93972-Chr01	1360319	1360909	25	+	197	halo.02806	arCOG06383	K	-	Predicted transcriptional regulator	conserved hypothetical protein	Haloferax gibbonsii		591				Transmembrane
ORF_1460	93972-Chr01	1360934	1361791	-3	+	286	halo.04957	arCOG06382	S	-	Uncharacterized membrane protein	conserved hypothetical protein	Haloferax		858				Transmembrane
ORF_1462	93972-Chr01	1361788	1362159	35	-	124	halo.02133	arCOG06366	S	-	Uncharacterized membrane protein	hypothetical protein			372				Transmembrane
ORF_1463	93972-Chr01	1362194	1363204	5	+	337	halo.00429	arCOG01054	C	AcoA	Pyruvate/2-oxoglutarate/acetoin dehydrogenase complex, dehydrogenase (E1) component, eukaryotic type, alpha subunit	Pyruvate dehydrogenase E1 component subunit alpha	Halococcus salifodinae	Dehydrogenase complexes, Pyruvate metabolism II: acetyl-CoA, acetogenesis from pyruvate	1011	K00161	COG1071	Energy production and conversion	CytoPlasmic
ORF_1464	93972-Chr01	1363209	1363496	133	-	96	halo.00992	arCOG03917	S	-	Uncharacterized protein	conserved hypothetical protein	Halococcus salifodinae		288				CytoPlasmic
ORF_1465	93972-Chr01	1363629	1364318	3	+	230	halo.01732	arCOG01957	P	TrkA	TrkA, K+ transport system, NAD-binding component	potassium transporter Trk	Halomicrobium katesii	Bacterial RNA-metabolizing Zn-dependent hydrolases, Hyperosmotic potassium uptake, Potassium homeostasis, Potassium homeostasis	690	K03499	COG0569	Inorganic ion transport and metabolism	CytoPlasmic
ORF_1466	93972-Chr01	1364321	1364824	185	-	168	halo.01853	arCOG04764	S	-	Uncharacterized protein	conserved hypothetical protein	Halorhabdus utahensis DSM 12940		504				CytoPlasmic
ORF_1467	93972-Chr01	1365009	1365344	47	-	112	halo.01601	arCOG04765	C	-	Ferredoxin	conserved hypothetical protein	Natronomonas moolapensis 8.8.11	Peptidyl-prolyl cis-trans isomerase cluster in Halobacteria	336				CytoPlasmic
ORF_1468	93972-Chr01	1365391	1366014	116	-	208	halo.02184	arCOG04772	O	GrpE	Molecular chaperone GrpE (heat shock protein)	molecular chaperone GrpE	Halomicrobium katesii	GroEL GroES, Protein chaperones	624	K03687	COG0576	Posttranslational modification, protein turnover, chaperones	CytoPlasmic
ORF_1469	93972-Chr01	1366130	1369090	238	+	987	halo.00122	arCOG00336	C	GlpC	Fe-S oxidoreductase subunit	oxidoreductase ( glycolate oxidase iron-sulfur subunit)	Haloferax mediterranei ATCC 33500	Glycolate, glyoxylate interconversions, Photorespiration (oxidative C2 cycle)	2961		COG0277	Energy production and conversion	CytoPlasmic
ORF_1470	93972-Chr01	1369328	1369807	49	+	160	halo.03982	arCOG13029	V	-	Protein containing EVE/PUA domain, PD-(DE)xK family endonuclease and HTH domaim	conserved hypothetical protein	Halobacterium sp. DL1		480				CytoPlasmic
ORF_1471	93972-Chr01	1369856	1370587	-22	+	244	halo.01491	arCOG00215	H	CinA	ADP-ribose pyrophosphatase domain of DNA damage- and competence-inducible protein CinA	molybdopterin binding domain protein	Halococcus saccharolyticus	Riboflavin, FMN and FAD metabolism in plants	732		COG1058	General function prediction only	CytoPlasmic
ORF_1472	93972-Chr01	1370565	1371752	80	-	396	halo.00433	arCOG00607	R	-	Zn-dependent protease fused to CBS domain	peptidase M50	halophilic archaeon DL31		1188		COG1994	General function prediction only	Transmembrane
ORF_1473	93972-Chr01	1371832	1372212	143	+	127	halo.01638	arCOG02994	S	-	Cupin domain containing protein	cupin	Haladaptatus paucihalophilus		381		COG1917	Function unknown	CytoPlasmic
ORF_1474	93972-Chr01	1372355	1372492	354	-	46	halo.10874		C	-	Peroxiredoxin domain fused to uncharacterized domain, fragment	hypothetical protein			138				CytoPlasmic
ORF_1475	93972-Chr01	1372846	1372992	57	-	49	halo.14300	arCOG08808	S	-	Uncharacterized membrane protein	hypothetical protein			147				CytoPlasmic
ORF_1476	93972-Chr01	1373049	1373570	181	+	174	halo.01559	arCOG00774	I	Mch	Mesaconyl-CoA hydratase (Acyl dehydratase family)	enoyl-CoA hydratase II 1	Natronomonas pharaonis DSM 2160		522		COG2030	Lipid metabolism	CytoPlasmic
ORF_1477	93972-Chr01	1373751	1377002	169	+	1084	halo.08152	arCOG00798	L	UvrD	Superfamily I DNA and RNA helicase	UvrD/REP helicase	Halorubrum lipolyticum	DNA repair, bacterial UvrD and related helicases	3252	K03657	COG0210	DNA replication, recombination, and repair	Transmembrane
ORF_1478	93972-Chr01	1377171	1377758	-3	+	196	halo.02925	arCOG04619	S	-	Uncharacterized membrane protein, contains bPH2 (bacterial pleckstrin homology) domain	conserved hypothetical protein	Haloferax gibbonsii		588		COG3428	Function unknown	Transmembrane
ORF_1479	93972-Chr01	1377755	1378339	1	+	195	halo.00296	arCOG04619	S	-	Uncharacterized membrane protein, contains bPH2 (bacterial pleckstrin homology) domain	conserved hypothetical protein	Haloferax mediterranei ATCC 33500		585		COG3428	Function unknown	Transmembrane
ORF_1480	93972-Chr01	1378340	1380046	60	-	569	halo.01046	arCOG02705	I	-	Acetyl-CoA carboxylase, carboxyltransferase component	propionyl-CoA carboxylase subunit beta	Haloarcula sinaiiensis		1707		COG4799	Lipid metabolism	CytoPlasmic
ORF_1481	93972-Chr01	1380106	1380858	18	-	251	halo.06710		S	-	Uncharacterized protein, DUF2804 family	hypothetical protein			753				CytoPlasmic
ORF_1482	93972-Chr01	1380876	1381007	100	+	44	halo.27427		S	-	Uncharacterized protein	hypothetical protein			132				CytoPlasmic
ORF_1483	93972-Chr01	1381107	1381943	-3	-	279	halo.00336	arCOG04603	G	Fbp	Fructose-1,6-bisphosphatase	fructose-1,6-bisphosphatase	Halococcus morrhuae	Glycolysis and Gluconeogenesis, Glycolysis and Gluconeogenesis, including Archaeal enzymes	837	K03841	COG0158	Carbohydrate transport and metabolism	CytoPlasmic
ORF_1484	93972-Chr01	1381940	1382728	148	-	263	halo.00450	arCOG04044	E	-	2-amino-3,7-dideoxy-D-threo-hept-6-ulosonic acid synthase, DhnA-aldolase family	fructose-bisphosphate aldolase 1	Natronomonas pharaonis DSM 2160	Glycolysis and Gluconeogenesis, Glycolysis and Gluconeogenesis, including Archaeal enzymes	789	K11645	COG1830	Carbohydrate transport and metabolism	CytoPlasmic
ORF_1485	93972-Chr01	1382876	1383736	62	+	287	halo.01549	arCOG00250	I	FadB	3-hydroxyacyl-CoA dehydrogenase	3-hydroxybutyryl-CoA dehydrogenase	Halococcus hamelinensis	Acetyl-CoA fermentation to Butyrate, Acetyl-CoA fermentation to Butyrate, Butanol Biosynthesis, Butyrate metabolism cluster, Fatty acid metabolism cluster, Polyhydroxybutyrate metabolism, Polyhydroxybutyrate metabolism	861	K00074	COG1250	Lipid metabolism	CytoPlasmic
ORF_1486	93972-Chr01	1383798	1384937	45	+	380	halo.01697	arCOG01707	I	CaiA	Acyl-CoA dehydrogenase	acyl-CoA dehydrogenase	Halococcus morrhuae		1140		COG1960	Lipid metabolism	CytoPlasmic
ORF_1487	93972-Chr01	1384982	1385236	187	+	85	halo.00741	arCOG04602	S	-	Uncharacterized protein	conserved hypothetical protein	Halorubrum sp. T3		255				CytoPlasmic
ORF_1488	93972-Chr01	1385423	1386037	48	+	205	halo.00034	arCOG06378	S	-	Uncharacterized protein	conserved hypothetical protein	Halogranum salarium		615				CytoPlasmic
ORF_1489	93972-Chr01	1386085	1387215	795	-	377	halo.05157	arCOG02868	O	DsbG	Protein-disulfide isomerase	DSBA-like thioredoxin	Haladaptatus paucihalophilus		1131				ExtraCellular
ORF_1490	93972-Chr01	1388010	1388240	-3	+	77	halo.00893	arCOG04258	K	RPB5	DNA-directed RNA polymerase, subunit H, RpoH/RPB5	DNA-directed RNA polymerase subunit H	Halogranum salarium	RNA polymerase archaeal	231	K03053	COG2012	Transcription	CytoPlasmic
ORF_1491	93972-Chr01	1388237	1389802	10	+	522	halo.00955	arCOG01762	K	RpoB/Rpo2	DNA-directed RNA polymerase subunit B	DNA-directed RNA polymerase subunit beta''	Natronomonas pharaonis DSM 2160	RNA polymerase archaeal	1566	K03045	COG0085	Transcription	CytoPlasmic
ORF_1492	93972-Chr01	1389812	1391641	0	+	610	halo.01260	arCOG01762	K	RpoB/Rpo2	DNA-directed RNA polymerase subunit B	RNA polymerase subunit B'	Haloplanus vescus	RNA polymerase archaeal	1830	K03044	COG0085	Transcription	CytoPlasmic
ORF_1493	93972-Chr01	1391641	1394577	0	+	979	halo.01851	arCOG04257	K	RpoC/Rpo3	DNA-directed RNA polymerase subunit A'	DNA-directed RNA polymerase subunit A'	Haloarcula marismortui ATCC 43049	RNA polymerase archaeal	2937	K03041	COG0086	Transcription	CytoPlasmic
ORF_1494	93972-Chr01	1394577	1395770	21	+	398	halo.00778	arCOG04256	K	RpoC/Rpo11	DNA-directed RNA polymerase subunit A''	DNA-directed RNA polymerase subunit A''	Haloarcula amylolytica	Inteins, RNA polymerase archaeal	1194	K03042	COG0086	Transcription	CytoPlasmic
ORF_1495	93972-Chr01	1395791	1396042	95	-	84	halo.06759		S	-	Uncharacterized membrane protein	hypothetical protein			252				Transmembrane
ORF_1496	93972-Chr01	1396137	1396565	4	+	143	halo.00808	arCOG04255	J	RpsL	Ribosomal protein S12	30S ribosomal protein S12	Natronomonas moolapensis 8.8.11	Inteins, Ribosome SSU eukaryotic and archaeal	429	K02950	COG0048	Translation, ribosomal structure and biogenesis	CytoPlasmic
ORF_1497	93972-Chr01	1396569	1397183	13	+	205	halo.01849	arCOG04254	J	RpsG	Ribosomal protein S7	30S ribosomal protein S7	Halococcus thailandensis	Ribosome SSU eukaryotic and archaeal	615	K02992	COG0049	Translation, ribosomal structure and biogenesis	CytoPlasmic
ORF_1498	93972-Chr01	1397196	1397969	133	-	258	halo.01344	arCOG04717	R	-	Zincin metalloprotease	conserved hypothetical protein	Natrinema pallidum		774				CytoPlasmic
ORF_1499	93972-Chr01	1398102	1398512	518	-	137	halo.01900	arCOG02766	E	-	Metal-dependent membrane protease, CAAX family	conserved hypothetical protein	Haloarcula sinaiiensis		411				Transmembrane
ORF_1500	93972-Chr01	1399030	1399779	-3	+	250	halo.00133	arCOG00196	V	CcmA	ABC-type multidrug transport system, ATPase component	ABC transporter, ATP-binding protein	Halorhabdus tiamatea SARL4B		750	K01990	COG1131	Defense mechanisms	CytoPlasmic
ORF_1501	93972-Chr01	1399776	1401386	0	+	537	halo.00094	arCOG06311	V	HalU	Predicted permease, implicated in Halocine C8 export	conserved hypothetical protein	Halorubrum coriense		1611				Transmembrane
ORF_1502	93972-Chr01	1401386	1402993	152	+	536	halo.00094	arCOG06311	V	HalU	Predicted permease, implicated in Halocine C8 export	conserved hypothetical protein	Haloferax sulfurifontis		1608				Transmembrane
ORF_1503	93972-Chr01	1403145	1405295	94	+	717	halo.00843	arCOG01559	J	FusA	Translation elongation factor G, EF-G (GTPase)	elongation factor EF-2	Halococcus morrhuae	Translation elongation factors eukaryotic and archaeal, Universal GTPases	2151	K03234	COG0480	Translation, ribosomal structure and biogenesis	CytoPlasmic
ORF_1504	93972-Chr01	1405389	1405604	5	+	72	halo.02477	arCOG06377	S	-	Zn finger protein, C2H2 type	conserved hypothetical protein	Halorubrum hochstenium		216				CytoPlasmic
ORF_1505	93972-Chr01	1405609	1407003	107	-	465	halo.02533	arCOG03166	V	-	AAA+ superfamily ATPase fused to HTH and RecB nuclease domains	ATPase	Natrialba asiatica		1395	K06921	COG1672	General function prediction only	CytoPlasmic
ORF_1506	93972-Chr01	1407110	1407691	-3	+	194	halo.00376	arCOG04396	E	-	ACT-domain-containing protein, predicted allosteric regulator of homoserine dehydrogenase	ACT-domain-containing protein, predicted allosteric regulator of homoserine dehydrogenase	Natronococcus occultus SP4		582		COG2061	Amino acid transport and metabolism	CytoPlasmic
ORF_1507	93972-Chr01	1407688	1408629	167	+	314	halo.00403	arCOG01351	E	ThrA	Homoserine dehydrogenase	homoserine dehydrogenase	Halomicrobium mukohataei DSM 12286	Methionine Biosynthesis, Threonine and Homoserine Biosynthesis	942	K00003	COG0460	Amino acid transport and metabolism	CytoPlasmic
ORF_1508	93972-Chr01	1408796	1410061	6	+	422	halo.00224	arCOG01561	J	TEF1	Translation elongation factor EF-1 alpha, GTPase	elongation factor 1-alpha	Natronomonas pharaonis DSM 2160	Translation elongation factors eukaryotic and archaeal, Universal GTPases	1266	K03231	COG5256	Translation, ribosomal structure and biogenesis	CytoPlasmic
ORF_1509	93972-Chr01	1410067	1410375	542	+	103	halo.00942	arCOG01758	J	RpsJ	Ribosomal protein S10	30S ribosomal protein S10P	Halalkalicoccus jeotgali B3	Ribosome SSU eukaryotic and archaeal	309	K02946	COG0051	Translation, ribosomal structure and biogenesis	CytoPlasmic
ORF_1510	93972-Chr01	1410917	1412176	-6	+	420	halo.02360	arCOG06169	Q	-	Arylsulfotransferase family protein	conserved hypothetical protein	Haladaptatus paucihalophilus		1260				ExtraCellular
ORF_1511	93972-Chr01	1412170	1412805	360	-	212	halo.02009	arCOG01782	Q	-	SAM-dependent methyltransferase	ubiquinone/menaquinone biosynthesis methyltransferase UbiE	Haloferax mediterranei ATCC 33500		636		COG2226	Coenzyme metabolism	CytoPlasmic
ORF_1512	93972-Chr01	1413165	1414823	40	+	553	halo.00104	arCOG04397	P	AmtB	Ammonia permease	Rh family protein/ammonium transporter	Halococcus saccharolyticus	Ammonia assimilation	1659	K03320	COG0004	Inorganic ion transport and metabolism	Transmembrane
ORF_1513	93972-Chr01	1414863	1415327	8	+	155	halo.01966	arCOG01580	K	-	DNA-binding transcriptional regulator, Lrp family	AsnC family transcriptional regulator	Natronococcus jeotgali		465	K03719	COG1522	Transcription	CytoPlasmic
ORF_1514	93972-Chr01	1415335	1417089	260	-	585	halo.02775	arCOG02055	P	CysI	Sulfite reductase, beta subunit (hemoprotein)	ferredoxin-nitrite reductase	Halococcus hamelinensis	Nitrate and nitrite ammonification	1755	K00366	COG0155	Inorganic ion transport and metabolism	CytoPlasmic
ORF_1515	93972-Chr01	1417349	1418683	0	-	445	halo.02598	arCOG00148	P	NarK	Nitrate/nitrite transporter	MFS transporter	Halogranum salarium	Nitrate and nitrite ammonification	1335	K02575	COG2223	Inorganic ion transport and metabolism	Transmembrane
ORF_1516	93972-Chr01	1418683	1420728	357	-	682	halo.02596	arCOG01491	C	FdhA	Anaerobic dehydrogenase	Nitrate reductase	Halococcus hamelinensis	Nitrate and nitrite ammonification	2046	K00372	COG3383	General function prediction only	CytoPlasmic
ORF_1517	93972-Chr01	1421085	1421504	260	-	140	halo.00049	arCOG06513	R	-	Predicted ester cyclase	putative cyclase	Natrinema gari		420		COG5485	General function prediction only	CytoPlasmic
ORF_1518	93972-Chr01	1421764	1421931	93	+	56	halo.05061	arCOG04713	H	RibC	Riboflavin synthase alpha chain	hypothetical protein			168				CytoPlasmic
ORF_1519	93972-Chr01	1422024	1422356	32	+	111	halo.05061	arCOG04713	H	RibC	Riboflavin synthase alpha chain	riboflavin synthase subunit alpha	Halosimplex carlsbadense	Riboflavin, FMN and FAD metabolism, Riboflavin, FMN and FAD metabolism in plants, Riboflavin synthesis cluster, riboflavin to FAD	333		COG0307	Coenzyme metabolism	CytoPlasmic
ORF_1520	93972-Chr01	1422388	1422549	-3	+	54	halo.18891		S	-	Uncharacterized membrane protein	hypothetical protein			162				Transmembrane
ORF_1521	93972-Chr01	1422546	1422740	61	+	65	halo.17822		S	-	Uncharacterized membrane protein	hypothetical protein			195				Transmembrane
ORF_1522	93972-Chr01	1422801	1423148	-8	+	116	halo.03799	arCOG13160	S	-	Uncharacterized membrane protein	hypothetical protein			348				Transmembrane
ORF_1523	93972-Chr01	1423140	1424237	33	-	366	halo.01833	arCOG04151	R	-	ABC-type multidrug transport system, permease component	Potassium uptake protein TrkH	Halomicrobium mukohataei DSM 12286	Hyperosmotic potassium uptake, Potassium homeostasis, Potassium homeostasis, Transport system clustering with HemG	1098	K08975	COG2237	Function unknown	Transmembrane
ORF_1524	93972-Chr01	1424270	1424968	55	+	233	halo.01902	arCOG04702	R	-	Phospholipid-binding protein	conserved hypothetical protein	Halogranum salarium		699	K06910	COG1881	General function prediction only	CytoPlasmic
ORF_1525	93972-Chr01	1425023	1425973	63	+	317	halo.00684	arCOG00932	R	-	Uncharacterized protein related to pyruvate formate-lyase activating enzyme	pyruvate formate-lyase-activating protein	Halogeometricum borinquense DSM 11551		951	K07129	COG2108	General function prediction only	CytoPlasmic
ORF_1526	93972-Chr01	1426036	1426920	89	+	295	halo.03446	arCOG02829	S	-	Uncharacterized protein	hypothetical protein			885				LipoProtein
ORF_1527	93972-Chr01	1427009	1427857	248	+	283	halo.03446	arCOG02829	S	-	Uncharacterized protein	hypothetical protein			849				LipoProtein
ORF_1528	93972-Chr01	1428105	1429076	-3	-	324	halo.00437	arCOG00134	G	-	MFS family permease	major facilitator superfamily protein	Natrialba asiatica		972		COG2814	Carbohydrate transport and metabolism	Transmembrane
ORF_1529	93972-Chr01	1429073	1429477	217	-	135	halo.03318	arCOG11894	S	-	Uncharacterized protein	conserved hypothetical protein	Natrialba asiatica		405				CytoPlasmic
ORF_1530	93972-Chr01	1429694	1430350	28	+	219	halo.00109	arCOG02280	K	-	Transcriptional regulator, contains HTH domain	Bacterio-opsin activator domain-containing protein	Natrialba asiatica		657		COG3413	General function prediction only	CytoPlasmic
ORF_1531	93972-Chr01	1430378	1432405	41	-	676	halo.01896	arCOG00554	K	Eta	Transcription termination superfamily II helicase	helicase	Natronomonas pharaonis DSM 2160		2028	K03725	COG1202	General function prediction only	CytoPlasmic
ORF_1532	93972-Chr01	1432446	1433324	96	-	293	halo.00287	arCOG03015	R	-	Uncharacterized protein YbjT, contains NAD(P)-binding and DUF2867 domains	NADH dehydrogenase/oxidoreductase-like protein	Halobacterium sp. NRC-1		879	K00356	COG0702	Cell envelope biogenesis, outer membrane / Carbohydrate transport and metabolism	CytoPlasmic
ORF_1533	93972-Chr01	1433420	1433998	31	+	193	halo.00640	arCOG01891	F	Tmk	Thymidylate kinase	thymidylate kinase	Halococcus salifodinae	pyrimidine conversions	579	K00943	COG0125	Nucleotide transport and metabolism	CytoPlasmic
ORF_1534	93972-Chr01	1434029	1434451	-3	-	141	halo.02573	arCOG02222	V	-	PIN domain containing protein	conserved hypothetical protein	Natronococcus amylolyticus		423				CytoPlasmic
ORF_1535	93972-Chr01	1434448	1434738	126	-	97	halo.02500	arCOG00818	V	AbrB	AbrB family transcriptional regulator	AbrB family transcriptional regulator	Halobacterium sp. DL1		291				CytoPlasmic
ORF_1536	93972-Chr01	1434864	1435241	42	-	126	halo.10873	arCOG05050	K	-	Transcriptional regulator, HTH domain fused to CxxC..CxH Zn binding domain	hypothetical protein			378				CytoPlasmic
ORF_1537	93972-Chr01	1435283	1435420	195	-	46	halo.07958		C	-	thioredoxin family protein	hypothetical protein			138				CytoPlasmic
ORF_1538	93972-Chr01	1435615	1436367	79	-	251	halo.00309	arCOG04536	H	ArfB	Creatinine amidohydrolase/Fe(II)-dependent formamide hydrolase involved in riboflavin and F420 biosynthesis	Creatininase	Natrinema versiforme	Creatine and Creatinine Degradation	753	K01470	COG1402	General function prediction only	CytoPlasmic
ORF_1539	93972-Chr01	1436446	1437108	98	-	221	halo.03055	arCOG01895	G	IolE	Sugar phosphate isomerase/epimerase	AP endonuclease, family 2	Haloferax		663		COG1082	Carbohydrate transport and metabolism	CytoPlasmic
ORF_1540	93972-Chr01	1437206	1437952	171	-	249	halo.03891	arCOG04871	H	ComB	Phosphosulfolactate phosphohydrolase or related enzyme	2-phosphosulfolactate phosphatase	Haloferax mediterranei ATCC 33500		747	K05979	COG2045	Coenzyme metabolism / General function prediction only	CytoPlasmic
ORF_1541	93972-Chr01	1438123	1438980	10	+	286	halo.04595	arCOG10818	S	-	Uncharacterized membrane protein	conserved hypothetical protein	Haloarcula hispanica ATCC 33960		858				Transmembrane
ORF_1542	93972-Chr01	1438990	1440750	-3	+	587	halo.03188	arCOG00185	O	GsiA	ABC-type glutathione transport system ATPase component, contains duplicated ATPase domain	cobalt import ATP-binding protein CbiO 1	Natrinema altunense	Polyamine Metabolism	1761	K16787	COG1123	General function prediction only	CytoPlasmic
ORF_1543	93972-Chr01	1440747	1441556	391	+	270	halo.01963	arCOG02250	H	EcfT	Energy-coupling factor transporter transmembrane protein EcfT	cobalt transport protein	Natrinema altunense	ECF class transporters	810	K16785	COG0619	Inorganic ion transport and metabolism	Transmembrane
ORF_1544	93972-Chr01	1441947	1442546	607	+	200	halo.03941		C	-	Peroxiredoxin domain fused to uncharacterized domain	hypothetical protein			600				CytoPlasmic
ORF_1545	93972-Chr01	1443153	1443914	609	+	254	halo.01640	arCOG09239	S	-	Coiled-coil domain fused to HTH transcriptional regulator domain	conserved hypothetical protein	Halosarcina pallida		762				CytoPlasmic
ORF_1546	93972-Chr01	1444523	1445119	48	-	199	halo.00813	arCOG01239	J	RsmE	RNA base methyltransferase family enzyme	conserved hypothetical protein	Haloferax larsenii		597	K16317	COG1901	Function unknown	CytoPlasmic
ORF_1547	93972-Chr01	1445167	1446144	163	-	326	halo.01532	arCOG02868	O	DsbG	Protein-disulfide isomerase	DSBA oxidoreductase	Halococcus morrhuae		978		COG1651	Posttranslational modification, protein turnover, chaperones	LipoProtein
ORF_1548	93972-Chr01	1446307	1447272	-3	-	322	halo.02521	arCOG01376	M	WcaG	Nucleoside-diphosphate-sugar epimerase	NAD-dependent epimerase/dehydratase	Haloterrigena limicola	Rhamnose containing glycans	966	K01784	COG0451	Cell envelope biogenesis, outer membrane / Carbohydrate transport and metabolism	CytoPlasmic
ORF_1549	93972-Chr01	1447269	1448222	-3	-	318	halo.02907	arCOG01376	M	WcaG	Nucleoside-diphosphate-sugar epimerase	NAD-dependent epimerase/dehydratase	Haloterrigena turkmenica DSM 5511	Rhamnose containing glycans	954		COG0451	Cell envelope biogenesis, outer membrane / Carbohydrate transport and metabolism	CytoPlasmic
ORF_1550	93972-Chr01	1448219	1449388	0	-	390	halo.02964	arCOG04762	M	Agl3	UDP-sulfoquinovose synthase	UDP-sulfoquinovose synthase	Haloterrigena limicola		1170		COG0451	Cell envelope biogenesis, outer membrane / Carbohydrate transport and metabolism	CytoPlasmic
ORF_1551	93972-Chr01	1449388	1449510	-27	-	41	halo.17003		S	-	Uncharacterized protein	hypothetical protein			123				CytoPlasmic
ORF_1552	93972-Chr01	1449483	1449977	-3	+	165	halo.00563	arCOG00844	K	WecD	Acetyltransferase (GNAT) family	acetyltransferase	Haladaptatus paucihalophilus		495		COG0456	General function prediction only	CytoPlasmic
ORF_1553	93972-Chr01	1449974	1450861	2	-	296	halo.00564	arCOG00912	E	ArgF	Ornithine carbamoyltransferase	ornithine carbamoyltransferase	Halogeometricum borinquense DSM 11551	Arginine Biosynthesis -- gjo, Arginine Biosynthesis extended, Arginine and Ornithine Degradation	888	K00611	COG0078	Amino acid transport and metabolism	CytoPlasmic
ORF_1554	93972-Chr01	1450863	1451927	-3	-	355	halo.01335	arCOG01107	E	ArgE	Acetylornithine deacetylase/Succinyl-diaminopimelate desuccinylase or related deacylase	acetyl-lysine deacetylase	Halogranum salarium	Arginine Biosynthesis -- gjo, Arginine Biosynthesis extended	1065	K05831	COG0624	Amino acid transport and metabolism	CytoPlasmic
ORF_1555	93972-Chr01	1451924	1453054	-3	-	377	halo.01343	arCOG00914	E	ArgD	Ornithine/acetylornithine aminotransferase	acetylornithine aminotransferase	Halogranum salarium	Arginine Biosynthesis -- gjo, Arginine Biosynthesis extended	1131	K05830	COG4992	Amino acid transport and metabolism	CytoPlasmic
ORF_1556	93972-Chr01	1453051	1453872	-3	-	274	halo.00927	arCOG00862	E	ArgB	Acetylglutamate kinase	acetylglutamate/acetylaminoadipate kinase	Halococcus hamelinensis	Arginine Biosynthesis -- gjo, Arginine Biosynthesis extended	822	K05828	COG0548	Amino acid transport and metabolism	CytoPlasmic
ORF_1557	93972-Chr01	1453869	1454906	0	-	346	halo.02017	arCOG00495	E	ArgC	Acetylglutamate semialdehyde dehydrogenase	N-acetyl-gamma-glutamyl-phosphate reductase	Natronomonas pharaonis DSM 2160	Arginine Biosynthesis -- gjo, Arginine Biosynthesis extended	1038	K05829	COG0002	Amino acid transport and metabolism	CytoPlasmic
ORF_1558	93972-Chr01	1454906	1455796	2	-	297	halo.01257	arCOG01589	H	RimK	Glutathione synthase/glutaminyl transferase/alpha-L-glutamate ligase	l-2-aminoadipate n-acetyltransferase	Halococcus hamelinensis	Arginine Biosynthesis -- gjo, Arginine Biosynthesis extended	891	K05827	COG0189	Coenzyme metabolism / Translation, ribosomal structure and biogenesis	CytoPlasmic
ORF_1559	93972-Chr01	1455798	1455962	175	-	55	halo.00743	arCOG01588	E	LysW	Lysine biosynthesis protein LysW	lysine biosynthesis protein LysW	Halomicrobium mukohataei DSM 12286		165	K05826			CytoPlasmic
ORF_1560	93972-Chr01	1456137	1457612	-7	-	492	halo.01244	arCOG01748	E	ArgH	Argininosuccinate lyase	argininosuccinate lyase	Natronobacterium gregoryi SP2	Arginine Biosynthesis -- gjo, Arginine Biosynthesis extended	1476	K01755	COG0165	Amino acid transport and metabolism	CytoPlasmic
ORF_1561	93972-Chr01	1457605	1458843	263	-	413	halo.01003	arCOG00112	E	ArgG	Argininosuccinate synthase	argininosuccinate synthase	Haloferax mucosum	Arginine Biosynthesis -- gjo, Arginine Biosynthesis extended	1239	K01940	COG0137	Amino acid transport and metabolism	CytoPlasmic
ORF_1562	93972-Chr01	1459106	1461292	109	-	729	halo.01161	arCOG00770	K	DinG	Rad3-related DNA helicase	DEAD_2 domain helicase	Halorhabdus tiamatea SARL4B	DNA repair, bacterial DinG and relatives	2187	K10844	COG1199	Transcription / DNA replication, recombination, and repair	CytoPlasmic
ORF_1563	93972-Chr01	1461401	1461616	401	+	72	halo.28615		S	-	Uncharacterized protein	hypothetical protein			216				CytoPlasmic
ORF_1564	93972-Chr01	1462017	1462943	128	-	309	halo.00079	arCOG00701	I	UgpQ	Glycerophosphoryl diester phosphodiesterase	glycerophosphoryl diester phosphodiesterase	Halogranum salarium	CBSS-176299.4.peg.1996A, Glycerol and Glycerol-3-phosphate Uptake and Utilization	927	K01126	COG0584	Energy production and conversion	CytoPlasmic
ORF_1565	93972-Chr01	1463071	1463634	85	-	188	halo.22339	arCOG03015	R	-	Uncharacterized protein YbjT, contains NAD(P)-binding and DUF2867 domains	nmra-like family protein	Natrialba taiwanensis		564				CytoPlasmic
ORF_1566	93972-Chr01	1463719	1463838	180	-	40	halo.28744	arCOG03015	R	-	Uncharacterized protein YbjT, contains NAD(P)-binding and DUF2867 domains	hypothetical protein			120				CytoPlasmic
ORF_1567	93972-Chr01	1464018	1465265	61	+	416	halo.01089	arCOG01434	H	0	Cysteate synthase	threonine synthase	Haloterrigena turkmenica DSM 5511	Threonine and Homoserine Biosynthesis	1248	K01733	COG0498	Amino acid transport and metabolism	CytoPlasmic
ORF_1568	93972-Chr01	1465326	1465931	186	+	202	halo.02618	arCOG02291	R	-	HAD superfamily hydrolase	HAD-superfamily hydrolase	Natronorubrum tibetense		606	K07025	COG1011	General function prediction only	CytoPlasmic
ORF_1569	93972-Chr01	1466117	1467484	305	+	456	halo.02095	arCOG03920	S	-	Uncharacterized membrane protein	conserved hypothetical protein	Halogeometricum borinquense DSM 11551		1368				Transmembrane
ORF_1570	93972-Chr01	1467789	1468319	231	+	177	halo.10871	arCOG05050	K	-	Transcriptional regulator, HTH domain fused to CxxC..CxH Zn binding domain	hypothetical protein			531				CytoPlasmic
ORF_1571	93972-Chr01	1468550	1469914	94	+	455	halo.02095	arCOG03920	S	-	Uncharacterized membrane protein	conserved hypothetical protein	Halogeometricum borinquense DSM 11551		1365				Transmembrane
ORF_1572	93972-Chr01	1470008	1471207	196	-	400	halo.00437	arCOG00134	G	-	MFS family permease	MFS permease	Chlorogloeopsis		1200		COG2814	Carbohydrate transport and metabolism	Transmembrane
ORF_1573	93972-Chr01	1471403	1472032	21	+	210	halo.00109	arCOG02280	K	-	Transcriptional regulator, contains HTH domain	Bacterio-opsin activator domain-containing protein	Halovivax asiaticus		630		COG3413	General function prediction only	CytoPlasmic
ORF_1574	93972-Chr01	1472053	1472706	245	-	218	halo.10484		S	-	Uncharacterized protein	hypothetical protein			654				ExtraCellular
ORF_1575	93972-Chr01	1472951	1473088	42	+	46	halo.07958		C	-	thioredoxin family protein	hypothetical protein			138				CytoPlasmic
ORF_1576	93972-Chr01	1473130	1473447	123	+	106	halo.10873		C	-	Peroxiredoxin domain fused to uncharacterized domain	hypothetical protein			318				CytoPlasmic
ORF_1577	93972-Chr01	1473570	1474337	173	-	256	halo.06765	arCOG02829	S	-	Uncharacterized protein	serine/threonine protein kinase	Halogranum salarium		768				LipoProtein
ORF_1578	93972-Chr01	1474510	1475169	784	-	220	halo.10798	arCOG01022	E	LivK	ABC-type branched-chain amino acid transport system, periplasmic component	conserved hypothetical protein	Halogranum salarium		660				LipoProtein
ORF_1579	93972-Chr01	1475953	1476615	56	+	221	halo.03711	arCOG02889	R	-	Predicted deacylase	Succinylglutamate desuccinylase/aspartoacylase	Haladaptatus paucihalophilus		663		COG3608	General function prediction only	CytoPlasmic
ORF_1580	93972-Chr01	1476671	1477258	2	+	196	halo.00830	arCOG04398	E	HisB	Imidazoleglycerol-phosphate dehydratase	imidazoleglycerol-phosphate dehydratase	Haladaptatus paucihalophilus	Histidine Biosynthesis	588	K01693	COG0131	Amino acid transport and metabolism	CytoPlasmic
ORF_1581	93972-Chr01	1477260	1477763	2	+	168	halo.00824	arCOG02316	R	-	Predicted regulator of amino acid metabolism, contains ACT domain	amino acid-binding ACT protein	Haloterrigena turkmenica DSM 5511		504	K07103	COG2150	General function prediction only	CytoPlasmic
ORF_1582	93972-Chr01	1477765	1478874	-3	-	370	halo.01859	arCOG00755	E	DadA	Glycine/D-amino acid oxidase (deaminating)	sarcosine oxidase	Haladaptatus paucihalophilus		1110	K00303	COG0665	Amino acid transport and metabolism	CytoPlasmic
ORF_1583	93972-Chr01	1478871	1479326	5	-	152	halo.01878	arCOG00721	J	Nob1	Endonuclease Nob1, consists of a PIN domain and a Zn-ribbon module	conserved hypothetical protein	Halosimplex carlsbadense		456	K07060	COG1439	General function prediction only	CytoPlasmic
ORF_1584	93972-Chr01	1479331	1479567	132	-	79	halo.00904	arCOG02155	R	-	Protein implicated in RNA metabolism, contains PRC-barrel domain	PRC-barrel domain protein	Halosimplex carlsbadense		237		COG1873	Function unknown	CytoPlasmic
ORF_1585	93972-Chr01	1479699	1481507	66	+	603	halo.01018	arCOG01560	J	InfB	Translation initiation factor 2 (IF-2; GTPase)	translation initiation factor eaIF-5B	Natronococcus occultus SP4	Inteins, NusA-TFII Cluster, Possible archaeal RNA modification cluster, Translation initiation factors eukaryotic and archaeal, Universal GTPases	1809	K03243	COG0532	Translation, ribosomal structure and biogenesis	CytoPlasmic
ORF_1586	93972-Chr01	1481573	1481758	7	+	62	halo.00595	arCOG09121	S	-	Uncharacterized protein	hypothetical protein			186				Transmembrane
ORF_1587	93972-Chr01	1481765	1482097	72	-	111	halo.01858	arCOG04759	S	-	Uncharacterized protein	conserved hypothetical protein	Halococcus saccharolyticus		333				CytoPlasmic
ORF_1588	93972-Chr01	1482169	1482642	90	-	158	halo.00576	arCOG04490	E	PdaD	Pyruvoyl-dependent arginine decarboxylase (PvlArgDC)	Pyruvoyl-dependent arginine decarboxylase (EC 4.1.1.19)	Natronomonas pharaonis DSM 2160		474	K02626	COG1945	Function unknown	CytoPlasmic
ORF_1589	93972-Chr01	1482732	1483394	-30	+	221	halo.04358	arCOG00129	L	-	DNA modification methylase	DNA methylase N-4/N-6 domain-containing protein	Halopiger xanaduensis SH-6		663		COG0863	DNA replication, recombination, and repair	CytoPlasmic
ORF_1590	93972-Chr01	1483364	1484125	30	-	254	halo.00358	arCOG10188	S	-	Uncharacterized membrane protein	hypothetical protein			762				Transmembrane
ORF_1591	93972-Chr01	1484155	1484436	3	-	94	halo.19386	arCOG02556	X	-	Uncharacterized protein, contains WD40/PQQ-like beta propeller repeats	hypothetical protein			282				Extracellular
ORF_1592	93972-Chr01	1484439	1484576	234	+	46	halo.22776		S	-	Uncharacterized protein	hypothetical protein			138				CytoPlasmic
ORF_1593	93972-Chr01	1484810	1485469	42	+	220	halo.03711	arCOG02889	R	-	Predicted deacylase	deacylase-like protein	Haloterrigena turkmenica DSM 5511		660		COG3608	General function prediction only	CytoPlasmic
ORF_1594	93972-Chr01	1485511	1486641	269	-	377	halo.00140	arCOG00134	G	-	MFS family permease	multidrug-efflux transporter	Haloferax alexandrinus		1131		COG2814	Carbohydrate transport and metabolism	Transmembrane
ORF_1595	93972-Chr01	1486910	1487083	160	-	58	halo.23848	arCOG01907	S	AIM24	Uncharacterized protein, AIM24 family	hypothetical protein			174				CytoPlasmic
ORF_1596	93972-Chr01	1487243	1488700	156	+	486	halo.06448	arCOG04237	C	GltA	Citrate synthase	citrate synthase	Natrialba magadii ATCC 43099		1458		COG0372	Energy production and conversion	CytoPlasmic
ORF_1597	93972-Chr01	1488856	1489983	193	+	376	halo.00177	arCOG04237	C	GltA	Citrate synthase	citrate (Si)-synthase	Halogranum salarium		1128	K01647	COG0372	Energy production and conversion	CytoPlasmic
ORF_1598	93972-Chr01	1490176	1490316	12	-	47	halo.04933	arCOG01490	H	FolA	Dihydrofolate reductase	riboflavin biosynthesis protein	Nocardioides sp. CF8		141				CytoPlasmic
ORF_1599	93972-Chr01	1490328	1490750	-3	-	141	halo.04933	arCOG01490	H	FolA	Dihydrofolate reductase	Dihydrofolate reductase (EC 1.5.1.3)	Streptomyces	Folate Biosynthesis, Folate Biosynthesis, archaeal	423		COG0262	Coenzyme metabolism	CytoPlasmic
ORF_1600	93972-Chr01	1490747	1491319	8	-	191	halo.03663	arCOG01490	H	FolA	Dihydrofolate reductase	pyrimidine reductase	Bacillus cereus	Folate Biosynthesis, Folate Biosynthesis, archaeal	573		COG0262	Coenzyme metabolism	CytoPlasmic
ORF_1601	93972-Chr01	1491327	1491824	-3	-	166	halo.00053	arCOG05264	S	-	Uncharacterized protein	conserved hypothetical protein	Halococcus saccharolyticus		498		COG3832	Function unknown	CytoPlasmic
ORF_1602	93972-Chr01	1491821	1492171	197	-	117	halo.02245	arCOG01207	K	-	Predicted transcriptional regulator, MarR family	ArsR family transcriptional regulator	Haloferax mediterranei		351		COG0640	Transcription	CytoPlasmic
ORF_1603	93972-Chr01	1492368	1492547	16	-	60	halo.28544		S	-	Uncharacterized protein	hypothetical protein			180				CytoPlasmic
ORF_1604	93972-Chr01	1492563	1493834	10	+	424	halo.03739	arCOG04933	O	-	Serine protease inhibitor	Serine protease inhibitor (serpin family)	Halogranum salarium		1272	K13963	COG4826	Posttranslational modification, protein turnover, chaperones	CytoPlasmic
ORF_1605	93972-Chr01	1493844	1493981	48	+	46	halo.20877		S	-	Uncharacterized protein	hypothetical protein			138				CytoPlasmic
ORF_1606	93972-Chr01	1494029	1495525	173	+	499	halo.05391	arCOG05875	P	-	ABC-type Na+ efflux pump, permease component	putative ABC transporter	Halococcus salifodinae		1497	K16905			Transmembrane
ORF_1607	93972-Chr01	1495698	1495892	-35	-	65	halo.19186		S	-	Uncharacterized protein	hypothetical protein			195				CytoPlasmic
ORF_1608	93972-Chr01	1495857	1496120	9	+	88	halo.22164		S	-	Uncharacterized protein	hypothetical protein			264				CytoPlasmic
ORF_1609	93972-Chr01	1496129	1497490	278	-	454	halo.03835	arCOG06399	M	ArnT	Glycosyltransferase of PMT family	conserved hypothetical protein	Haloarcula amylolytica		1362				Transmembrane
ORF_1610	93972-Chr01	1497768	1498673	8	+	302	halo.01051	arCOG01181	T	RIO2	RIO-like serine/threonine protein kinase fused to N-terminal HTH domain	serine/threonine protein kinase	Halococcus salifodinae		906	K07179	COG0478	Signal transduction mechanisms	CytoPlasmic
ORF_1611	93972-Chr01	1498681	1500039	197	-	453	halo.01205	arCOG00767	G	{ManB}	Phosphomannomutase	phosphoglucosamine mutase	Haloterrigena thermotolerans	Mannose Metabolism, Sialic Acid Metabolism, UDP-N-acetylmuramate from Fructose-6-phosphate Biosynthesis	1359	K15778	COG1109	Carbohydrate transport and metabolism	CytoPlasmic
ORF_1612	93972-Chr01	1500236	1500496	89	-	87	halo.02498	arCOG03943	V	MazF	Toxin-antitoxin addiction module toxin component MazF (an endoRNAse)	transcriptional modulator of MazE/toxin MazF	Halococcus morrhuae		261	K07171	COG2337	Signal transduction mechanisms	CytoPlasmic
ORF_1613	93972-Chr01	1500585	1500866	448	-	94	halo.04004	arCOG10377	S	-	Uncharacterized protein	conserved hypothetical protein	Halococcus salifodinae		282				CytoPlasmic
ORF_1614	93972-Chr01	1501314	1501904	3	+	197	halo.00042	arCOG00842	J	RimL	Acetyltransferase, RimL family	acetyltransferase	Haloferax mediterranei ATCC 33500		591	K03817	COG1670	Translation, ribosomal structure and biogenesis	CytoPlasmic
ORF_1615	93972-Chr01	1501907	1502110	66	-	68	halo.05417	arCOG03620	S	YuzA	Uncharacterized membrane protein YuzA, DUF378 family	conserved hypothetical protein	Arthrobacter sp. 31-32		204				Transmembrane
ORF_1616	93972-Chr01	1502176	1503252	144	-	359	halo.00395	arCOG00177	E	PotA	ABC-type spermidine/putrescine transport system, ATPase component	spermidine/putrescine ABC transporter ATPase component	Halogeometricum borinquense DSM 11551	Polyamine Metabolism	1077	K11072	COG3842	Amino acid transport and metabolism	CytoPlasmic
ORF_1617	93972-Chr01	1503396	1504559	5	+	388	halo.00030	arCOG00220	E	PotD	Spermidine/putrescine-binding periplasmic protein	spermidine/putrescine ABC transporter substrate-binding protein	Halogeometricum borinquense DSM 11551	Polyamine Metabolism	1164	K11069	COG0687	Amino acid transport and metabolism	CytoPlasmic
ORF_1618	93972-Chr01	1504564	1505478	22	+	305	halo.00391	arCOG00161	E	PotB	ABC-type spermidine/putrescine transport system, permease component I	spermidine/putrescine ABC transporter permease	Haladaptatus paucihalophilus	Polyamine Metabolism	915	K11071	COG1176	Amino acid transport and metabolism	Transmembrane
ORF_1619	93972-Chr01	1505500	1506327	64	+	276	halo.00386	arCOG00162	E	PotC	ABC-type spermidine/putrescine transport system, permease component II	spermidine/putrescine ABC transporter permease ii	Halogeometricum borinquense DSM 11551	Polyamine Metabolism	828	K11070	COG1177	Amino acid transport and metabolism	Transmembrane
ORF_1620	93972-Chr01	1506391	1506849	20	+	153	halo.00333	arCOG00844	K	WecD	Acetyltransferase (GNAT) family	N-acetyltransferase GCN5	Haloterrigena turkmenica DSM 5511		459	K00619	COG1246	Amino acid transport and metabolism	CytoPlasmic
ORF_1621	93972-Chr01	1506869	1507336	183	-	156	halo.02025	arCOG10172	S	-	Uncharacterized protein	conserved hypothetical protein	Natrinema gari		468				CytoPlasmic
ORF_1622	93972-Chr01	1507519	1508049	-3	-	177	halo.10868	arCOG05050	K	-	Transcriptional regulator, HTH domain fused to CxxC..CxH Zn binding domain	hypothetical protein			531				CytoPlasmic
ORF_1623	93972-Chr01	1508046	1508183	211	-	46	halo.07958		C	-	thioredoxin family protein	hypothetical protein			138				CytoPlasmic
ORF_1624	93972-Chr01	1508394	1510034	67	-	547	halo.00097	arCOG01960	P	TrkA	K+ transport system, NAD-binding component fused to Ion channel	TrkA-N domain-containing protein	Halomicrobium mukohataei DSM 12286	Potassium homeostasis	1641		COG0569	Inorganic ion transport and metabolism	Transmembrane
ORF_1625	93972-Chr01	1510101	1510586	-3	-	162	halo.00631	arCOG09144	S	-	Uncharacterized membrane protein	hypothetical protein			486				Transmembrane
ORF_1626	93972-Chr01	1510583	1511881	-7	-	433	halo.02528	arCOG02742	R	-	Uncharacterized membrane anchored protein with extracellular vWF domain and Ig-like domain	conserved hypothetical protein	Haloferax		1299		COG1721	General function prediction only	Transmembrane
ORF_1627	93972-Chr01	1511874	1512443	4	-	190	halo.00101	arCOG06437	S	-	Uncharacterized membrane protein	conserved hypothetical protein	Haloferax mediterranei ATCC 33500		570				Transmembrane
ORF_1628	93972-Chr01	1512447	1513355	78	-	303	halo.01771	arCOG02170	S	-	Uncharacterized protein	conserved hypothetical protein	Halovivax asiaticus		909				Transmembrane
ORF_1629	93972-Chr01	1513433	1514095	101	+	221	halo.00368	arCOG01143	T	ApaH	Serine/threonine protein phosphatase PP2A family	DNA repair protein	Halobiforma lacisalsi		663		COG0622	General function prediction only	CytoPlasmic
ORF_1630	93972-Chr01	1514196	1515707	3	+	504	halo.02875	arCOG07561	V	-	Secreted multidomain protein, often contains vWA and Ca(2+)-binding domain (some could contain a C-terminal toxin domain)	Calcium-binding acidic-repeat protein precursor	Haloferax mediterranei ATCC 33500		1512		COG2512	Function unknown	Transmembrane
ORF_1631	93972-Chr01	1515710	1516702	45	-	331	halo.00074	arCOG00434	N	-	AAA+ ATPase of MoxR-like family, a component of a putative secretion system	MoxR-like ATPase	Halorhabdus tiamatea SARL4B	CBSS-1140.3.peg.2017	993	K03924	COG0714	General function prediction only	CytoPlasmic
ORF_1632	93972-Chr01	1516747	1518639	277	-	631	halo.00225	arCOG01961	P	NhaP	NhaP-type Na+/H+ and K+/H+ antiporter	potassium transporter	Halobacterium sp. DL1	Bacterial RNA-metabolizing Zn-dependent hydrolases, Hyperosmotic potassium uptake, Potassium homeostasis, Potassium homeostasis	1893		COG0025	Inorganic ion transport and metabolism	Transmembrane
ORF_1633	93972-Chr01	1518916	1519110	92	-	65	halo.02105	arCOG07498	S	-	Uncharacterized membrane protein	conserved hypothetical protein	Haloarcula amylolytica		195				Transmembrane
ORF_1634	93972-Chr01	1519202	1519363	-6	-	54	halo.26650		S	-	Uncharacterized protein	hypothetical protein			162				CytoPlasmic
ORF_1635	93972-Chr01	1519357	1521531	2	+	725	halo.00181	arCOG01576	P	ZntA	Cation transport ATPase	zinc-transporting ATPase	Haloarcula marismortui ATCC 43049	Copper Transport System, Copper homeostasis	2175	K01534	COG2217	Inorganic ion transport and metabolism	Transmembrane
ORF_1636	93972-Chr01	1521533	1521820	116	-	96	halo.01925	arCOG01119	S	-	GYD domain, alpha/beta barrel superfamily	conserved hypothetical protein	Halogranum salarium		288		COG4274	Function unknown	CytoPlasmic
ORF_1637	93972-Chr01	1521936	1522376	-3	+	147	halo.02413	arCOG01759	L	-	Bifunctional nuclease, with DNase and RNase activity	conserved hypothetical protein	Haloarcula sinaiiensis		441	K08999	COG1259	Function unknown	CytoPlasmic
ORF_1638	93972-Chr01	1522373	1524229	84	-	619	halo.01151	arCOG04116	L	PinA	ATPase of PilT family involved in Holliday junction resolution	ATPase	Halorhabdus utahensis DSM 12940		1857	K06865	COG1855	General function prediction only	CytoPlasmic
ORF_1639	93972-Chr01	1524313	1525422	26	+	370	halo.01635	arCOG01107	E	ArgE	Acetylornithine deacetylase/Succinyl-diaminopimelate desuccinylase or related deacylase	peptidase M20	Halopiger xanaduensis SH-6		1110	K01438	COG0624	Amino acid transport and metabolism	CytoPlasmic
ORF_1640	93972-Chr01	1525448	1526944	82	+	499	halo.00338	arCOG04247	E	YpwA	Zn-dependent carboxypeptidase, M32 family	Zn-dependent carboxypeptidase	Natronococcus occultus SP4	Metallocarboxypeptidases (EC 3.4.17.-)	1497	K01299	COG2317	Amino acid transport and metabolism	CytoPlasmic
ORF_1641	93972-Chr01	1527026	1527187	-5	+	54	halo.07112	arCOG00683	X	-	Transposable element, IS605 OrfB family, contains RNAse H fold nuclease and Zn finger domains	hypothetical protein			162				CytoPlasmic
ORF_1642	93972-Chr01	1527182	1528354	330	-	391	halo.00534	arCOG02267	P	PitA	Phosphate/sulphate permease	sodium-dependent phosphate transporter	Halosimplex carlsbadense	Phosphate metabolism	1173	K03306	COG0306	Inorganic ion transport and metabolism	Transmembrane
ORF_1643	93972-Chr01	1528684	1529931	244	+	416	halo.03027	arCOG01887	J	TrpS	Tryptophanyl-tRNA synthetase	tryptophanyl-tRNA ligase	Natrialba aegyptia	tRNA aminoacylation, Trp	1248	K01867	COG0180	Translation, ribosomal structure and biogenesis	CytoPlasmic
ORF_1644	93972-Chr01	1530175	1530702	4	+	176	halo.01870	arCOG04270	K	TFA1	Transcription initiation factor IIE, alpha subunit	transcription factor TFIIE subunit alpha	Halorubrum coriense	RNA polymerase archaeal initiation factors	528	K03136	COG1675	Transcription	CytoPlasmic
ORF_1645	93972-Chr01	1530706	1531410	-3	+	235	halo.00754	arCOG04612	S	-	Uncharacterized protein, DUF2100 family	conserved hypothetical protein	Haloterrigena turkmenica DSM 5511		705		COG4044	Function unknown	CytoPlasmic
ORF_1646	93972-Chr01	1531407	1532153	2	+	249	halo.00844	arCOG02874	S	-	Uncharacterized membrane protein	conserved hypothetical protein	Halosarcina pallida		747				Transmembrane
ORF_1647	93972-Chr01	1532155	1532538	33	-	128	halo.03005	arCOG01630	V	RidA	YjgF family enzyme shown to be reactive intermediate/imine deaminase	endoribonuclease L-PSP	Natronorubrum tibetense		384		COG0251	Translation, ribosomal structure and biogenesis	CytoPlasmic
ORF_1648	93972-Chr01	1532571	1533623	102	-	351	halo.02010	arCOG01617	C	Tas	Aryl-alcohol dehydrogenase related enzyme	general stress protein 69	Haloarcula argentinensis		1053		COG0667	Energy production and conversion	CytoPlasmic
ORF_1649	93972-Chr01	1533725	1534651	30	+	309	halo.01613	arCOG01848	R	WbbJ	Acetyltransferase (isoleucine patch superfamily)	transferase	Halomicrobium mukohataei DSM 12286		927		COG0110	General function prediction only	CytoPlasmic
ORF_1650	93972-Chr01	1534681	1535769	261	+	363	halo.01899	arCOG02796	G	-	Glucose/sorbosone dehydrogenase	quinoprotein glucose dehydrogenase	Halococcus hamelinensis		1089		COG2133	Carbohydrate transport and metabolism	LipoProtein
ORF_1651	93972-Chr01	1536030	1536521	966	-	164	halo.06421	arCOG03776	S	-	Zn finger protein	hypothetical protein			492				CytoPlasmic
ORF_1652	93972-Chr01	1537487	1538200	975	+	238	halo.11931	arCOG10894	S	-	Ser-Asp (SD) repeats containing protein	hypothetical protein			714				CytoPlasmic
ORF_1653	93972-Chr01	1539175	1540440	25	+	422	halo.00035	arCOG00684	X	-	Transposable element, IS605 OrfB family, contains RNAse H fold nuclease and Zn finger domains	transposase, IS605 OrfB family	Haloterrigena turkmenica DSM 5511		1266	K07496	COG0675	DNA replication, recombination, and repair	CytoPlasmic
ORF_1654	93972-Chr01	1540465	1541298	-3	+	278	halo.00348	arCOG00069	H	NadE	NH3-dependent NAD+ synthetase	NAD synthetase	Halogranum salarium	NAD and NADP cofactor biosynthesis global	834	K01916	COG0171	Coenzyme metabolism	CytoPlasmic
ORF_1655	93972-Chr01	1541295	1542020	173	-	242	halo.01951	arCOG00239	I	CaiD	Enoyl-CoA hydratase/carnithine racemase	enoyl-CoA hydratase	Natronomonas moolapensis 8.8.11	Acetyl-CoA fermentation to Butyrate, Butanol Biosynthesis, Butyrate metabolism cluster, Fatty acid metabolism cluster, Polyhydroxybutyrate metabolism	726		COG1024	Lipid metabolism	CytoPlasmic
ORF_1656	93972-Chr01	1542193	1542726	271	+	178	halo.01164	arCOG06323	S	-	Uncharacterized protein	conserved hypothetical protein	Natronorubrum tibetense		534				CytoPlasmic
ORF_1657	93972-Chr01	1542997	1543452	3	-	152	halo.01945	arCOG02228	I	GtrA	GtrA-like flippase	GtrA-like family protein	Halococcus thailandensis		456		COG2246	Function unknown	Transmembrane
ORF_1658	93972-Chr01	1543455	1544228	82	-	258	halo.02415	arCOG00895	M	-	Glycosyl transferase family 2	family 2 glycosyl transferase	Halosarcina pallida		774	K00729			CytoPlasmic
ORF_1659	93972-Chr01	1544310	1545479	91	+	390	halo.01316	arCOG02817	H	FolC	Folylpolyglutamate synthase and Dihydropteroate synthase	dihydropteroate synthase	Halobiforma nitratireducens	Folate Biosynthesis, Folate Biosynthesis, archaeal	1170	K00796	COG0294	Coenzyme metabolism	CytoPlasmic
ORF_1660	93972-Chr01	1545570	1545689	37	+	40	halo.16885		S	-	Uncharacterized protein	hypothetical protein			120				CytoPlasmic
ORF_1661	93972-Chr01	1545726	1546994	57	+	423	halo.00692	arCOG01164	C	Icd	Isocitrate dehydrogenase	isocitrate dehydrogenase (NADP+)	Natronomonas pharaonis DSM 2160		1269	K00031	COG0538	Energy production and conversion	CytoPlasmic
ORF_1662	93972-Chr01	1547051	1547788	145	-	246	halo.03446	arCOG02829	S	-	Uncharacterized protein	hypothetical protein			738				CytoPlasmic
ORF_1663	93972-Chr01	1547933	1548448	347	+	172	halo.01873	arCOG02259	R	-	Zn-finger domain containing protein	pNRC100 replication protein H-like protein	Halomicrobium katesii		516				CytoPlasmic
ORF_1664	93972-Chr01	1548795	1549856	12	+	354	halo.02995	arCOG00582	C	AceA	Isocitrate lyase	isocitrate lyase	Natronomonas moolapensis 8.8.11		1062	K01637	COG2513	Carbohydrate transport and metabolism	CytoPlasmic
ORF_1665	93972-Chr01	1549868	1550782	19	+	305	halo.00367	arCOG00760	G	Mcl/CitE	Beta-methylmalyl-CoA lyase, Citrate lyase beta subunit family	L-malyl-CoA/beta-methylmalyl-CoA lyase (EC 4.1.3.-), actinobacterial type	Halorubrum sp. T3		915	K01644	COG2301	Carbohydrate transport and metabolism	CytoPlasmic
ORF_1666	93972-Chr01	1550801	1551097	44	-	99	halo.02507	arCOG08961	S	-	Uncharacterized protein	conserved hypothetical protein	Halovivax ruber XH-70		297				CytoPlasmic
[truncated: 2,082 more rows]

## Sheet: Table 2b
Supplementary Data 2b. The genome annotation of strain YIM A00010.
[truncated: 5,323 more rows]

## Sheet: Table 2c
Supplementary Data 2c. The genome annotation of strain YIM A00011.
[truncated: 5,233 more rows]

[truncated: 25 more sheets: Table 2d, Table 2e, Table 2f, Table 3, Table 4a, Table 4b, Table 4c, Table 4d, Table 5, Table 6, Table 7, Table 8, Table 9, Table 10, Table 11, Table 12, Table 13, Table 14, Table 15, Table 16 …]
